# Supplementary material for: Comparative Analysis of Bacteriome in Hair Follicle Layers of Patients with Female Pattern Androgenic Alopecia
Source: Microorganisms. 2025 Jun 12;13(6):1365. doi: 10.3390/microorganisms13061365 (PMC12196301; doi:10.3390/microorganisms13061365)
Supplement: Supplementary file 1 [file microorganisms-13-01365-s001.zip]

Archive with 8 entries (8 files):
- Revision_Supplementary Table S1.xlsx
- Revision_Supplementary Table S6.xlsx
- Revision_Supplementary Table S7.xlsx
- Supplementary Table S2.xlsx
- Supplementary Table S3.xlsx
- Supplementary Table S4.xlsx
- Supplementary Table S5.xlsx
- Supplementrary Table S8.xlsx
