# Supplementary material for: Comparative Analysis of Bacteriome in Hair Follicle Layers of Patients with Female Pattern Androgenic Alopecia
Source: Microorganisms. 2025 Jun 12;13(6):1365. doi: 10.3390/microorganisms13061365 (PMC12196301; doi:10.3390/microorganisms13061365)
Supplement: Supplementary file 1 [file microorganisms-13-01365-s001.zip › Revision_Supplementary Table S1.xlsx]

## Sheet: Sheet1
Supplementary Table S1. Clinical sample information
Sample	Sex	Age	Comparison Type	Total Reads	Demultiflexed Reads	Denoised Reads	Merged Reads	non-Chimeric Reads
1	M	49	Male	114587	63812	63464	62253	47157
2	F	46	Control	35479	10146	9747	9394	9319
3	F	49	Control	49263	18847	18429	17484	15035
4	F	42	Control	107170	36522	36100	35232	33384
5	F	25	Control	99568	17270	16577	15567	13916
6	F	42	Control	152592	93232	92981	90915	73863
7	F	45	Control	93946	6055	5697	5072	4420
8	F	32	Control	91956	31919	31612	30965	28297
9	M	50	Male	148591	92928	92658	91311	82143
10	F	60	Control	93376	29936	28184	22026	19264
11	F	50	Control	144981	71975	71651	70040	62388
12	F	50	Control	125665	56764	56355	55188	52830
13	F	44	Control	146659	82189	81909	81014	78999
14	F	27	Control	118040	60078	59565	58340	54141
15	F	29	Control	94523	31830	31493	30616	28003
16	F	39	Control	38964	8297	8075	7779	7490
17	F	46	Control	128957	42075	41391	40424	37989
18	F	21	Control	103744	59600	59451	58094	50431
19	F	45	Control	161771	74261	73814	71849	63899
20	F	61	Female	59123	12289	12099	12041	12003
21	F	60	Female	99257	40082	39999	29178	28224
22	M	49	Male	132973	53693	53443	52433	43627
23	M	43	Male	118870	59101	58483	56236	55313
24	F	60	Female	192771	88710	88399	85150	81449
25	F	52	Female	84286	22596	22460	21165	20353
26	M	55	Male	72442	26045	25701	25140	22749
27	F	49	Female	45633	8325	7959	7486	6761
28	F	55	Control	132230	61960	61283	60294	56751
29	F	48	Female	191638	107147	106805	106232	105683
30	F	48	Female	87925	25641	25222	24450	22584
31	F	41	Control	70091	8066	7978	7919	7643
32	M	47	Male	90071	16857	16738	16591	16591
33	F	49	Control	87525	3852	3558	3084	2588
34	M	34	Male	67759	13311	13187	12654	10814
35	F	48	Female	80699	28364	28310	27666	24582
36	F	47	Female	139652	68187	67454	65484	58668
37	M	53	Male	35897	4552	4502	4372	4372
38	M	65	Male	44793	4738	4633	4607	4607
39	M	62	Male	66893	13499	13403	13219	12197
40	M	51	Male	71390	14270	14172	14075	13331
41	M	60	Male	79444	24534	24212	23767	21681
42	M	59	Male	69245	17764	17702	17671	17664
43	M	51	Male	72977	14679	14520	14423	14258
44	M	50	Male	83424	11732	11645	11543	11453
45	M	52	Male	77155	22538	22486	22433	22390
46	F	47	Female	179347	89806	89666	88079	68900
47	M	49	Male	67910	7781	7652	7563	7563
48	F	46	Female	133479	56103	55699	54280	48915
49	M	45	Male	88907	17434	17353	17070	17070
50	F	46	Female	92303	17031	16948	16900	16900
51	M	52	Male	37703	8594	8566	8455	8062
52	F	46	Female	77778	13115	13009	12973	12973
53	F	46	Female	31844	5675	5609	5481	5226
54	F	46	Female	141004	68217	68067	65660	53814
55	F	46	Female	124327	55030	54855	51558	40935
56	F	45	Female	65320	5636	5552	5469	5215
57	M	50	Male	77701	14596	14132	13345	12969
58	F	44	Female	103312	36716	36629	35354	25721
59	F	44	Female	117327	59133	58893	53939	44491
60	F	44	Female	123656	61280	61074	58076	44266
61	F	39	Female	75199	10446	10354	10130	9153
62	F	39	Female	93860	9599	9354	9162	9144
63	F	38	Female	69600	8272	8092	7744	7713
64	F	36	Female	51972	3812	3731	3428	3396
65	F	34	Female	68518	11840	11705	11684	11684
66	F	33	Female	180330	83657	83502	80576	58216
67	F	32	Female	76443	14352	14187	13736	11852
68	F	26	Female	122291	15040	14471	13837	13442
69	F	22	Female	168995	92177	91835	90859	85499
70	F	20	Female	110834	46190	46035	44461	35924
Note: Individual diagnostic stages (e.g., BASP subtypes or Ludwig stages) were not recorded.
