# Supplementary material for: Comparative Analysis of Bacteriome in Hair Follicle Layers of Patients with Female Pattern Androgenic Alopecia
Source: Microorganisms. 2025 Jun 12;13(6):1365. doi: 10.3390/microorganisms13061365 (PMC12196301; doi:10.3390/microorganisms13061365)
Supplement: Supplementary file 1 [file microorganisms-13-01365-s001.zip › Revision_Supplementary Table S6.xlsx]

## Sheet: Phyla
Supplementary Table S6. Comparison of relative abundance in FPHL, MPHL, and control groups
Phyla	prevalence(%)	Case.F	Case.M	Control	Kruskal-wallis;p	Case.F_vs_Case.M	Case.F_vs_Control	Case.M_vs_Control	comparison_test
d__Bacteria;p__Actinobacteriota	100	79.7116	83.2662	70.3241	0.135398	0.434087	0.162682	0.0565165	Mann-Whitney
d__Bacteria;p__Firmicutes	94.2857	18.0506	9.88115	20.7343	0.106421	0.223158	0.307787	0.0337093	Mann-Whitney
d__Bacteria;p__Proteobacteria	78.5714	1.376	6.21799	5.46803	0.0568332	0.373984	0.0483386	0.0426961	Mann-Whitney
d__Bacteria;p__Bacteroidota	58.5714	0.42359	0.556042	2.8623	0.00251664	0.837622	0.00259841	0.00337529	Mann-Whitney
d__Bacteria;__unclassification	40	0.35962	0.033856	0.388737	0.00614956	0.104008	0.00245453	0.0694311	Mann-Whitney
d__Bacteria;p__Verrucomicrobiota	14.2857	0.00122486	0.00552846	0.153696	0.0434918	0.658534	0.0225845	0.108127	Mann-Whitney
d__Bacteria;p__Cyanobacteria	4.28571	0.0496355	0	0.00428335	0.297285	0.437943	0.37349	0.162587	Mann-Whitney
d__Bacteria;p__Spirochaetota	5.71429	0.00372266	0.0189869	0.0168535	0.618831	0.770588	0.348213	0.614695	Mann-Whitney
d__Bacteria;p__Desulfobacterota	4.28571	0	0	0.0279397	0.0210734		0.0322979	0.080631	Mann-Whitney
d__Bacteria;p__Deinococcota	7.14286	0.00797673	0.0133796	0	0.346393	0.984827	0.155865	0.162587	Mann-Whitney
d__Bacteria;p__Campilobacterota	5.71429	0.0101942	0	0.00214557	0.396542	0.255428	0.752253	0.162587	Mann-Whitney
d__Bacteria;p__Fusobacteriota	7.14286	0.000622575	0.000737354	0.00988661	0.25926	0.81554	0.140717	0.29879	Mann-Whitney
d__Bacteria;p__Patescibacteria	8.57143	0.00169867	0	0.00387774	0.208491	0.155865	0.505037	0.080631	Mann-Whitney
d__Bacteria;p__Acidobacteriota	1.42857	0	0.00405545	0	0.286505	0.236445		0.342112	Mann-Whitney
d__Bacteria;p__Synergistota	1.42857	0	0	0.003885	0.286505		0.236445	0.342112	Mann-Whitney
d__Bacteria;p__Planctomycetota	2.85714	0.000930665	0.00156688	0	0.622674	0.770588	0.437943	0.342112	Mann-Whitney
d__Bacteria;p__Armatimonadota	1.42857	0.0022299	0	0	0.513417	0.437943	0.437943		Mann-Whitney
d__Bacteria;p__Myxococcota	2.85714	0.000356011	0.000460846	0	0.633292	0.81554	0.437943	0.342112	Mann-Whitney

## Sheet: Class
Supplementary Table S6. Comparison of relative abundance in FPHL, MPHL, and control groups
Class	prevalence(%)	Case.F	Case.M	Control	Kruskal-wallis;p	Case.F_vs_Case.M	Case.F_vs_Control	Case.M_vs_Control	comparison_test
d__Bacteria;p__Actinobacteriota;c__Actinobacteria	100	79.6903	83.2615	70.2613	0.135398	0.434087	0.162682	0.0565165	Mann-Whitney
d__Bacteria;p__Firmicutes;c__Bacilli	92.8571	16.8449	8.97455	15.1181	0.234791	0.194385	0.655903	0.107445	Mann-Whitney
d__Bacteria;p__Proteobacteria;c__Gammaproteobacteria	68.5714	0.71084	6.14106	5.30569	0.00948291	0.798073	0.00226195	0.0395639	Mann-Whitney
d__Bacteria;p__Firmicutes;c__Clostridia	50	0.967834	0.854559	5.2279	6.59415e-06	0.820279	2.81778e-05	4.67682e-05	Mann-Whitney
d__Bacteria;p__Bacteroidota;c__Bacteroidia	58.5714	0.42359	0.556042	2.8623	0.00251664	0.837622	0.00259841	0.00337529	Mann-Whitney
d__Bacteria;p__Proteobacteria;c__Alphaproteobacteria	57.1429	0.665156	0.0769377	0.162341	0.065027	0.0477881	0.511446	0.0310729	Mann-Whitney
d__Bacteria;__unclassification;__unclassification	40	0.35962	0.033856	0.388737	0.00614956	0.104008	0.00245453	0.0694311	Mann-Whitney
d__Bacteria;p__Firmicutes;c__Negativicutes	32.8571	0.189104	0.0520326	0.385898	4.31945e-05	0.587164	6.83952e-05	0.00123117	Mann-Whitney
d__Bacteria;p__Verrucomicrobiota;c__Verrucomicrobiae	14.2857	0.00122486	0.00552846	0.153696	0.0434918	0.658534	0.0225845	0.108127	Mann-Whitney
d__Bacteria;p__Actinobacteriota;c__Coriobacteriia	14.2857	0.0213451	0.00438273	0.0628057	0.059013	0.527818	0.0785886	0.047608	Mann-Whitney
d__Bacteria;p__Firmicutes;__unclassification	4.28571	0.0487048	0	0.00230816	0.297285	0.437943	0.37349	0.162587	Mann-Whitney
d__Bacteria;p__Cyanobacteria;c__Cyanobacteriia	2.85714	0.0496355	0	0.00104118	0.633292	0.437943	0.81554	0.342112	Mann-Whitney
d__Bacteria;p__Spirochaetota;c__Spirochaetia	5.71429	0.00372266	0.0189869	0.0168535	0.618831	0.770588	0.348213	0.614695	Mann-Whitney
d__Bacteria;p__Desulfobacterota;c__Desulfovibrionia	4.28571	0	0	0.0279397	0.0210734		0.0322979	0.080631	Mann-Whitney
d__Bacteria;p__Deinococcota;c__Deinococci	7.14286	0.00797673	0.0133796	0	0.346393	0.984827	0.155865	0.162587	Mann-Whitney
d__Bacteria;p__Campilobacterota;c__Campylobacteria	5.71429	0.0101942	0	0.00214557	0.396542	0.255428	0.752253	0.162587	Mann-Whitney
d__Bacteria;p__Fusobacteriota;c__Fusobacteriia	7.14286	0.000622575	0.000737354	0.00988661	0.25926	0.81554	0.140717	0.29879	Mann-Whitney
d__Bacteria;p__Synergistota;c__Synergistia	1.42857	0	0	0.003885	0.286505		0.236445	0.342112	Mann-Whitney
d__Bacteria;p__Acidobacteriota;c__Vicinamibacteria	1.42857	0	0.00368677	0	0.286505	0.236445		0.342112	Mann-Whitney
d__Bacteria;p__Cyanobacteria;c__Sericytochromatia	1.42857	0	0	0.00324217	0.286505		0.236445	0.342112	Mann-Whitney
d__Bacteria;p__Armatimonadota;c__Fimbriimonadia	1.42857	0.0022299	0	0	0.513417	0.437943	0.437943		Mann-Whitney
d__Bacteria;p__Patescibacteria;c__Gracilibacteria	2.85714	0.00073252	0	0.00139727	0.622674	0.437943	0.770588	0.342112	Mann-Whitney
d__Bacteria;p__Planctomycetota;c__Planctomycetes	2.85714	0.000930665	0.00110603	0	0.633292	0.81554	0.437943	0.342112	Mann-Whitney
d__Bacteria;p__Patescibacteria;c__Saccharimonadia	2.85714	0.000533248	0	0.00121817	0.622674	0.437943	0.770588	0.342112	Mann-Whitney
d__Bacteria;p__Patescibacteria;c__Parcubacteria	2.85714	0.000432906	0	0.00126231	0.622674	0.437943	0.770588	0.342112	Mann-Whitney
d__Bacteria;p__Planctomycetota;c__Pla4_lineage	1.42857	0	0.000460846	0	0.286505	0.236445		0.342112	Mann-Whitney
d__Bacteria;p__Myxococcota;c__Polyangia	1.42857	0	0.000460846	0	0.286505	0.236445		0.342112	Mann-Whitney
d__Bacteria;p__Acidobacteriota;c__Holophagae	1.42857	0	0.000368677	0	0.286505	0.236445		0.342112	Mann-Whitney
d__Bacteria;p__Actinobacteriota;c__Thermoleophilia	1.42857	0	0.000368677	0	0.286505	0.236445		0.342112	Mann-Whitney
d__Bacteria;p__Myxococcota;c__Myxococcia	1.42857	0.000356011	0	0	0.513417	0.437943	0.437943		Mann-Whitney

## Sheet: Order
Supplementary Table S6. Comparison of relative abundance in FPHL, MPHL, and control groups
Order	prevalence(%)	Case.F	Case.M	Control	Kruskal-wallis;p	Case.F_vs_Case.M	Case.F_vs_Control	Case.M_vs_Control	comparison_test
d__Bacteria;p__Actinobacteriota;c__Actinobacteria;o__Propionibacteriales	100	62.5872	78.9545	42.1504	0.00136778	0.0763341	0.0245995	0.000415502	Mann-Whitney
d__Bacteria;p__Actinobacteriota;c__Actinobacteria;o__Corynebacteriales	75.7143	16.5626	4.08069	27.5257	0.00496804	0.136238	0.0589216	0.000922381	Mann-Whitney
d__Bacteria;p__Firmicutes;c__Bacilli;o__Staphylococcales	92.8571	16.4544	8.73	14.5431	0.251994	0.262968	0.627546	0.0908468	Mann-Whitney
d__Bacteria;p__Proteobacteria;c__Gammaproteobacteria;o__Pseudomonadales	47.1429	0.256883	5.8497	4.10948	0.00106316	0.404981	0.000282998	0.0195767	Mann-Whitney
d__Bacteria;p__Bacteroidota;c__Bacteroidia;o__Bacteroidales	52.8571	0.372447	0.533611	2.85426	0.000350555	0.67468	0.000654871	0.000734224	Mann-Whitney
d__Bacteria;p__Firmicutes;c__Clostridia;o__Lachnospirales	45.7143	0.432278	0.160865	1.66841	4.52901e-06	0.728886	4.61052e-05	2.14363e-05	Mann-Whitney
d__Bacteria;p__Firmicutes;c__Clostridia;o__Clostridiales	28.5714	0.210525	0.244181	1.60977	0.00593455	0.336672	0.00235504	0.0470952	Mann-Whitney
d__Bacteria;p__Firmicutes;c__Clostridia;o__Oscillospirales	45.7143	0.154525	0.297088	1.4507	6.05873e-06	0.86746	1.67894e-05	0.000114323	Mann-Whitney
d__Bacteria;p__Firmicutes;c__Bacilli;o__Lactobacillales	54.2857	0.341308	0.231378	0.520411	0.000940754	0.591467	0.00153877	0.00146292	Mann-Whitney
d__Bacteria;p__Proteobacteria;c__Gammaproteobacteria;o__Burkholderiales	58.5714	0.377019	0.0980015	0.460578	0.0755192	0.773074	0.0780934	0.0307231	Mann-Whitney
d__Bacteria;p__Actinobacteriota;c__Actinobacteria;o__Micrococcales	51.4286	0.361739	0.107289	0.412462	0.00157035	0.230653	0.00695901	0.0011492	Mann-Whitney
d__Bacteria;p__Proteobacteria;c__Gammaproteobacteria;o__Enterobacterales	34.2857	0.0505533	0.155519	0.637666	0.0496425	1	0.0254305	0.0668447	Mann-Whitney
d__Bacteria;__unclassification;__unclassification;__unclassification	40	0.35962	0.033856	0.388737	0.00614956	0.104008	0.00245453	0.0694311	Mann-Whitney
d__Bacteria;p__Firmicutes;c__Negativicutes;o__Veillonellales-Selenomonadales	32.8571	0.189104	0.043	0.372465	3.82738e-05	0.608704	7.52289e-05	0.000902453	Mann-Whitney
d__Bacteria;p__Proteobacteria;c__Alphaproteobacteria;o__Rhizobiales	40	0.545346	0.0174779	0.0316658	0.0293111	0.012978	0.178411	0.107656	Mann-Whitney
d__Bacteria;p__Firmicutes;c__Clostridia;o__Peptostreptococcales-Tissierellales	32.8571	0.0798616	0.0792436	0.253653	5.09684e-05	0.630588	9.98125e-05	0.0010017	Mann-Whitney
d__Bacteria;p__Actinobacteriota;c__Actinobacteria;o__Actinomycetales	25.7143	0.0977465	0.114623	0.038402	0.37257	0.988693	0.206566	0.293236	Mann-Whitney
d__Bacteria;p__Firmicutes;c__Clostridia;o__Christensenellales	18.5714	0.0478329	0.00635968	0.17168	0.00259682	0.500674	0.00957836	0.004954	Mann-Whitney
d__Bacteria;p__Actinobacteriota;c__Actinobacteria;o__Bifidobacteriales	14.2857	0.0281028	0.00240959	0.126827	0.0530262	0.752253	0.0335647	0.0921623	Mann-Whitney
d__Bacteria;p__Verrucomicrobiota;c__Verrucomicrobiae;o__Verrucomicrobiales	12.8571	0.0005534	0.00285555	0.153696	0.0159807	0.324051	0.00747389	0.0998904	Mann-Whitney
d__Bacteria;p__Proteobacteria;c__Alphaproteobacteria;o__Caulobacterales	18.5714	0.062381	0.0188947	0.0333378	0.0638969	0.246965	0.145958	0.0301559	Mann-Whitney
d__Bacteria;p__Actinobacteriota;c__Coriobacteriia;o__Coriobacteriales	14.2857	0.0213451	0.00438273	0.0628057	0.059013	0.527818	0.0785886	0.047608	Mann-Whitney
d__Bacteria;p__Proteobacteria;c__Gammaproteobacteria;o__Xanthomonadales	11.4286	0.0176826	0.0023964	0.0537394	0.00988997	0.81554	0.0109694	0.0391568	Mann-Whitney
d__Bacteria;p__Firmicutes;c__Clostridia;__unclassification	10	0.0127191	0.0259917	0.0349459	0.0404859	0.770588	0.0270874	0.107205	Mann-Whitney
d__Bacteria;p__Bacteroidota;c__Bacteroidia;o__Flavobacteriales	12.8571	0.0483479	0.0155182	0.00777001	0.406708	0.587164	0.371409	0.179728	Mann-Whitney
d__Bacteria;p__Firmicutes;c__Clostridia;o__Clostridia_UCG-014	5.71429	0.0300915	0.0260839	0.0101085	0.645791	0.81554	0.37349	0.614695	Mann-Whitney
d__Bacteria;p__Proteobacteria;c__Alphaproteobacteria;o__Azospirillales	8.57143	0.0035569	0	0.0584664	0.0623003	0.255428	0.13595	0.0401613	Mann-Whitney
d__Bacteria;p__Actinobacteriota;c__Actinobacteria;o__Frankiales	7.14286	0.0529283	0.00198781	0.00598678	0.696068	0.500674	0.527818	1	Mann-Whitney
d__Bacteria;p__Proteobacteria;c__Alphaproteobacteria;o__Rhodobacterales	14.2857	0.0256538	0.0280673	0.00620017	0.78309	0.792454	0.675328	0.499784	Mann-Whitney
d__Bacteria;p__Proteobacteria;c__Gammaproteobacteria;o__Aeromonadales	8.57143	0	0.0230355	0.0317066	0.0509397	0.0853461	0.0122689	0.446117	Mann-Whitney
d__Bacteria;p__Firmicutes;c__Bacilli;o__Bacillales	12.8571	0.0363177	0.00165905	0.0132624	0.373147	0.332092	0.630588	0.151076	Mann-Whitney
d__Bacteria;p__Firmicutes;__unclassification;__unclassification	4.28571	0.0487048	0	0.00230816	0.297285	0.437943	0.37349	0.162587	Mann-Whitney
d__Bacteria;p__Cyanobacteria;c__Cyanobacteriia;o__Cyanobacteriales	2.85714	0.0496355	0	0.00104118	0.633292	0.437943	0.81554	0.342112	Mann-Whitney
d__Bacteria;p__Proteobacteria;c__Alphaproteobacteria;o__Sphingomonadales	20	0.0188714	0.011516	0.0162994	0.501979	0.374667	0.33219	0.965273	Mann-Whitney
d__Bacteria;p__Firmicutes;c__Bacilli;o__Erysipelotrichales	11.4286	0.0104574	0.00958561	0.0256208	0.343943	0.555693	0.349575	0.179728	Mann-Whitney
d__Bacteria;p__Spirochaetota;c__Spirochaetia;o__Spirochaetales	5.71429	0.00372266	0.0189869	0.0168535	0.618831	0.770588	0.348213	0.614695	Mann-Whitney
d__Bacteria;p__Proteobacteria;c__Gammaproteobacteria;o__Pasteurellales	11.4286	0.00415557	0.0124029	0.0116294	0.361334	0.658534	0.165809	0.446117	Mann-Whitney
d__Bacteria;p__Desulfobacterota;c__Desulfovibrionia;o__Desulfovibrionales	4.28571	0	0	0.0279397	0.0210734		0.0322979	0.080631	Mann-Whitney
d__Bacteria;p__Proteobacteria;c__Alphaproteobacteria;o__Acetobacterales	14.2857	0.00934672	0.000981761	0.0163715	0.288037	0.924244	0.214595	0.184385	Mann-Whitney
d__Bacteria;p__Firmicutes;c__Negativicutes;o__Acidaminococcales	5.71429	0	0.00903259	0.013433	0.0903898	0.236445	0.0322979	0.349723	Mann-Whitney
d__Bacteria;p__Deinococcota;c__Deinococci;o__Deinococcales	7.14286	0.00797673	0.0133796	0	0.346393	0.984827	0.155865	0.162587	Mann-Whitney
d__Bacteria;p__Firmicutes;c__Bacilli;__unclassification	5.71429	0.00238653	0	0.0106933	0.100493	0.437943	0.15242	0.080631	Mann-Whitney
d__Bacteria;p__Campilobacterota;c__Campylobacteria;o__Campylobacterales	5.71429	0.0101942	0	0.00214557	0.396542	0.255428	0.752253	0.162587	Mann-Whitney
d__Bacteria;p__Firmicutes;c__Clostridia;o__Monoglobales	1.42857	0	0	0.011453	0.286505		0.236445	0.342112	Mann-Whitney
d__Bacteria;p__Fusobacteriota;c__Fusobacteriia;o__Fusobacteriales	7.14286	0.000622575	0.000737354	0.00988661	0.25926	0.81554	0.140717	0.29879	Mann-Whitney
d__Bacteria;p__Firmicutes;c__Clostridia;o__Eubacteriales	1.42857	0	0	0.0111927	0.286505		0.236445	0.342112	Mann-Whitney
d__Bacteria;p__Firmicutes;c__Clostridia;o__Peptococcales	2.85714	0	0.00682053	0.00130147	0.467091	0.236445	0.236445	1	Mann-Whitney
d__Bacteria;p__Firmicutes;c__Clostridia;o__Clostridia	1.42857	0	0.00792656	0	0.286505	0.236445		0.342112	Mann-Whitney
d__Bacteria;p__Bacteroidota;c__Bacteroidia;__unclassification	1.42857	0	0.0069127	0	0.286505	0.236445		0.342112	Mann-Whitney
d__Bacteria;p__Firmicutes;c__Bacilli;o__Izemoplasmatales	1.42857	0	0	0.00501882	0.286505		0.236445	0.342112	Mann-Whitney
d__Bacteria;p__Firmicutes;c__Clostridia;o__Clostridia_vadinBB60_group	1.42857	0	0	0.0046853	0.286505		0.236445	0.342112	Mann-Whitney
d__Bacteria;p__Synergistota;c__Synergistia;o__Synergistales	1.42857	0	0	0.003885	0.286505		0.236445	0.342112	Mann-Whitney
d__Bacteria;p__Acidobacteriota;c__Vicinamibacteria;o__Vicinamibacterales	1.42857	0	0.00368677	0	0.286505	0.236445		0.342112	Mann-Whitney
d__Bacteria;p__Cyanobacteria;c__Sericytochromatia;o__Sericytochromatia	1.42857	0	0	0.00324217	0.286505		0.236445	0.342112	Mann-Whitney
d__Bacteria;p__Proteobacteria;c__Gammaproteobacteria;o__Acidiferrobacterales	1.42857	0.00310222	0	0	0.513417	0.437943	0.437943		Mann-Whitney
d__Bacteria;p__Verrucomicrobiota;c__Verrucomicrobiae;o__Chthoniobacterales	2.85714	0.000118065	0.00267291	0	0.622674	0.770588	0.437943	0.342112	Mann-Whitney
d__Bacteria;p__Armatimonadota;c__Fimbriimonadia;o__Fimbriimonadales	1.42857	0.0022299	0	0	0.513417	0.437943	0.437943		Mann-Whitney
d__Bacteria;p__Patescibacteria;c__Gracilibacteria;o__Absconditabacteriales_(SR1)	2.85714	0.00073252	0	0.00139727	0.622674	0.437943	0.770588	0.342112	Mann-Whitney
d__Bacteria;p__Planctomycetota;c__Planctomycetes;o__Gemmatales	2.85714	0.000930665	0.00110603	0	0.633292	0.81554	0.437943	0.342112	Mann-Whitney
d__Bacteria;p__Firmicutes;c__Bacilli;o__Paenibacillales	1.42857	0	0.00193556	0	0.286505	0.236445		0.342112	Mann-Whitney
d__Bacteria;p__Bacteroidota;c__Bacteroidia;o__Cytophagales	1.42857	0.0019279	0	0	0.513417	0.437943	0.437943		Mann-Whitney
d__Bacteria;p__Patescibacteria;c__Saccharimonadia;o__Saccharimonadales	2.85714	0.000533248	0	0.00121817	0.622674	0.437943	0.770588	0.342112	Mann-Whitney
d__Bacteria;p__Actinobacteriota;c__Actinobacteria;o__Pseudonocardiales	1.42857	0	0	0.00147485	0.286505		0.236445	0.342112	Mann-Whitney
d__Bacteria;p__Proteobacteria;c__Gammaproteobacteria;__unclassification	1.42857	0.00144375	0	0	0.513417	0.437943	0.437943		Mann-Whitney
d__Bacteria;p__Patescibacteria;c__Parcubacteria;o__Candidatus_Jorgensenbacteria	1.42857	0	0	0.00126231	0.286505		0.236445	0.342112	Mann-Whitney
d__Bacteria;p__Bacteroidota;c__Bacteroidia;o__Chitinophagales	2.85714	0.000867184	0	0.000268154	0.633292	0.437943	0.81554	0.342112	Mann-Whitney
d__Bacteria;p__Proteobacteria;c__Gammaproteobacteria;o__Vibrionales	1.42857	0	0	0.000889237	0.286505		0.236445	0.342112	Mann-Whitney
d__Bacteria;p__Verrucomicrobiota;c__Verrucomicrobiae;o__Opitutales	1.42857	0.0005534	0	0	0.513417	0.437943	0.437943		Mann-Whitney
d__Bacteria;p__Myxococcota;c__Polyangia;o__Haliangiales	1.42857	0	0.000460846	0	0.286505	0.236445		0.342112	Mann-Whitney
d__Bacteria;p__Planctomycetota;c__Pla4_lineage;o__Pla4_lineage	1.42857	0	0.000460846	0	0.286505	0.236445		0.342112	Mann-Whitney
d__Bacteria;p__Patescibacteria;c__Parcubacteria;o__Candidatus_Azambacteria	1.42857	0.000432906	0	0	0.513417	0.437943	0.437943		Mann-Whitney
d__Bacteria;p__Acidobacteriota;c__Holophagae;o__Subgroup_7	1.42857	0	0.000368677	0	0.286505	0.236445		0.342112	Mann-Whitney
d__Bacteria;p__Actinobacteriota;c__Thermoleophilia;o__Solirubrobacterales	1.42857	0	0.000368677	0	0.286505	0.236445		0.342112	Mann-Whitney
d__Bacteria;p__Myxococcota;c__Myxococcia;o__Myxococcales	1.42857	0.000356011	0	0	0.513417	0.437943	0.437943		Mann-Whitney

## Sheet: Family
Supplementary Table S6. Comparison of relative abundance in FPHL, MPHL, and control groups
Family	prevalence(%)	Case.F	Case.M	Control	Kruskal-wallis;p	Case.F_vs_Case.M	Case.F_vs_Control	Case.M_vs_Control	comparison_test
d__Bacteria;p__Actinobacteriota;c__Actinobacteria;o__Propionibacteriales;f__Propionibacteriaceae	100	62.5787	78.9545	42.1367	0.00136778	0.0763341	0.0245995	0.000415502	Mann-Whitney
d__Bacteria;p__Actinobacteriota;c__Actinobacteria;o__Corynebacteriales;f__Corynebacteriaceae	75.7143	16.5459	4.04733	27.3527	0.00581312	0.136238	0.0644558	0.00111855	Mann-Whitney
d__Bacteria;p__Firmicutes;c__Bacilli;o__Staphylococcales;f__Staphylococcaceae	92.8571	16.4544	8.73	14.5431	0.251994	0.262968	0.627546	0.0908468	Mann-Whitney
d__Bacteria;p__Proteobacteria;c__Gammaproteobacteria;o__Pseudomonadales;f__Pseudomonadaceae	34.2857	0.143482	5.81028	4.07276	7.89436e-05	0.625711	3.51649e-05	0.00571603	Mann-Whitney
d__Bacteria;p__Bacteroidota;c__Bacteroidia;o__Bacteroidales;f__Bacteroidaceae	31.4286	0.172091	0.0925155	2.44614	0.00224905	0.197164	0.0126501	0.00176058	Mann-Whitney
d__Bacteria;p__Firmicutes;c__Clostridia;o__Lachnospirales;f__Lachnospiraceae	45.7143	0.432278	0.160865	1.66581	4.52901e-06	0.728886	4.61052e-05	2.14363e-05	Mann-Whitney
d__Bacteria;p__Firmicutes;c__Clostridia;o__Clostridiales;f__Clostridiaceae	28.5714	0.210525	0.244181	1.60873	0.00593455	0.336672	0.00235504	0.0470952	Mann-Whitney
d__Bacteria;p__Firmicutes;c__Clostridia;o__Oscillospirales;f__Ruminococcaceae	38.5714	0.119906	0.100333	0.699734	0.000307252	1	0.000783667	0.000796492	Mann-Whitney
d__Bacteria;p__Actinobacteriota;c__Actinobacteria;o__Micrococcales;f__Micrococcaceae	45.7143	0.318974	0.0935957	0.39461	0.00206302	0.517399	0.00474221	0.00218409	Mann-Whitney
d__Bacteria;p__Proteobacteria;c__Gammaproteobacteria;o__Enterobacterales;f__Enterobacteriaceae	30	0.0200398	0.143735	0.626812	0.00904629	0.943508	0.00470321	0.0306148	Mann-Whitney
d__Bacteria;__unclassification;__unclassification;__unclassification;__unclassification	40	0.35962	0.033856	0.388737	0.00614956	0.104008	0.00245453	0.0694311	Mann-Whitney
d__Bacteria;p__Firmicutes;c__Clostridia;o__Oscillospirales;f__Oscillospiraceae	28.5714	0.0307088	0.121388	0.617296	0.000330563	0.349575	0.000190997	0.0111012	Mann-Whitney
d__Bacteria;p__Bacteroidota;c__Bacteroidia;o__Bacteroidales;f__Prevotellaceae	40	0.184912	0.284843	0.285938	0.0122513	0.890587	0.00859094	0.0199351	Mann-Whitney
d__Bacteria;p__Firmicutes;c__Bacilli;o__Lactobacillales;f__Lactobacillaceae	40	0.140011	0.157037	0.341928	0.00617474	0.735626	0.00291224	0.0232234	Mann-Whitney
d__Bacteria;p__Proteobacteria;c__Gammaproteobacteria;o__Burkholderiales;f__Neisseriaceae	40	0.11673	0.0558261	0.363464	0.0117633	0.890587	0.00975768	0.0157651	Mann-Whitney
d__Bacteria;p__Proteobacteria;c__Alphaproteobacteria;o__Rhizobiales;f__Rhizobiaceae	25.7143	0.490607	0.0171724	0.0133798	0.028061	0.0389965	0.0325566	0.965273	Mann-Whitney
d__Bacteria;p__Firmicutes;c__Negativicutes;o__Veillonellales-Selenomonadales;f__Veillonellaceae	31.4286	0.138848	0.0352893	0.319414	1.99671e-05	0.402621	3.01506e-05	0.00123117	Mann-Whitney
d__Bacteria;p__Firmicutes;c__Bacilli;o__Lactobacillales;f__Streptococcaceae	40	0.172721	0.0469661	0.168295	0.000529176	0.936789	0.0016966	0.000770143	Mann-Whitney
d__Bacteria;p__Firmicutes;c__Clostridia;o__Peptostreptococcales-Tissierellales;f__Peptostreptococcaceae	31.4286	0.0696353	0.0470535	0.199087	0.000149891	0.630588	0.000215796	0.00216999	Mann-Whitney
d__Bacteria;p__Actinobacteriota;c__Actinobacteria;o__Actinomycetales;f__Actinomycetaceae	25.7143	0.0977465	0.114623	0.038402	0.37257	0.988693	0.206566	0.293236	Mann-Whitney
d__Bacteria;p__Firmicutes;c__Clostridia;o__Christensenellales;f__Christensenellaceae	18.5714	0.0478329	0.00635968	0.17168	0.00259682	0.500674	0.00957836	0.004954	Mann-Whitney
d__Bacteria;p__Actinobacteriota;c__Actinobacteria;o__Corynebacteriales;f__Nocardiaceae	8.57143	0.0166473	0.00993614	0.168998	0.834051	1	0.584268	0.614695	Mann-Whitney
d__Bacteria;p__Proteobacteria;c__Gammaproteobacteria;o__Pseudomonadales;f__Moraxellaceae	38.5714	0.113402	0.0394183	0.0367276	0.257654	1	0.161063	0.168375	Mann-Whitney
d__Bacteria;p__Bacteroidota;c__Bacteroidia;o__Bacteroidales;f__Rikenellaceae	17.1429	0.00434311	0.0715773	0.0816861	0.000538933	0.348213	0.000440222	0.0185295	Mann-Whitney
d__Bacteria;p__Actinobacteriota;c__Actinobacteria;o__Bifidobacteriales;f__Bifidobacteriaceae	14.2857	0.0281028	0.00240959	0.126827	0.0530262	0.752253	0.0335647	0.0921623	Mann-Whitney
d__Bacteria;p__Verrucomicrobiota;c__Verrucomicrobiae;o__Verrucomicrobiales;f__Akkermansiaceae	10	0	0.00110434	0.153696	0.00160837	0.236445	0.00168967	0.0354328	Mann-Whitney
d__Bacteria;p__Proteobacteria;c__Gammaproteobacteria;o__Burkholderiales;f__Hydrogenophilaceae	20	0.0976717	0.0100511	0.0453962	0.979194	0.876116	1	0.861695	Mann-Whitney
d__Bacteria;p__Firmicutes;c__Clostridia;o__Oscillospirales;f__[Eubacterium]_coprostanoligenes_group	10	0.00297486	0.0480837	0.0826047	0.279946	0.140717	0.15242	1	Mann-Whitney
d__Bacteria;p__Proteobacteria;c__Alphaproteobacteria;o__Caulobacterales;f__Caulobacteraceae	18.5714	0.062381	0.0188947	0.0333378	0.0638969	0.246965	0.145958	0.0301559	Mann-Whitney
d__Bacteria;p__Firmicutes;c__Negativicutes;o__Veillonellales-Selenomonadales;f__Selenomonadaceae	18.5714	0.0502552	0.00771069	0.0530511	0.00324603	0.555693	0.0103398	0.00616507	Mann-Whitney
d__Bacteria;p__Proteobacteria;c__Gammaproteobacteria;o__Burkholderiales;f__Comamonadaceae	18.5714	0.0454273	0.00962379	0.0266855	0.326836	0.501048	0.436273	0.126205	Mann-Whitney
d__Bacteria;p__Proteobacteria;c__Gammaproteobacteria;o__Xanthomonadales;f__Xanthomonadaceae	11.4286	0.0176826	0.0023964	0.0537394	0.00988997	0.81554	0.0109694	0.0391568	Mann-Whitney
d__Bacteria;p__Firmicutes;c__Clostridia;__unclassification;__unclassification	10	0.0127191	0.0259917	0.0349459	0.0404859	0.770588	0.0270874	0.107205	Mann-Whitney
d__Bacteria;p__Bacteroidota;c__Bacteroidia;o__Flavobacteriales;f__Weeksellaceae	11.4286	0.0478732	0.0155182	0.00777001	0.362378	0.384425	0.555693	0.179728	Mann-Whitney
d__Bacteria;p__Proteobacteria;c__Gammaproteobacteria;o__Burkholderiales;f__Burkholderiaceae	25.7143	0.0395933	0.0181199	0.012475	0.517028	0.305673	0.931864	0.302296	Mann-Whitney
d__Bacteria;p__Firmicutes;c__Clostridia;o__Clostridia_UCG-014;f__Clostridia_UCG-014	5.71429	0.0300915	0.0260839	0.0101085	0.645791	0.81554	0.37349	0.614695	Mann-Whitney
d__Bacteria;p__Firmicutes;c__Clostridia;o__Peptostreptococcales-Tissierellales;f__Peptostreptococcales-Tissierellales	17.1429	0.00959664	0.0173508	0.0385398	0.0578604	0.924244	0.0385322	0.0854077	Mann-Whitney
d__Bacteria;p__Proteobacteria;c__Alphaproteobacteria;o__Azospirillales;f__Azospirillaceae	8.57143	0.0035569	0	0.0584664	0.0623003	0.255428	0.13595	0.0401613	Mann-Whitney
d__Bacteria;p__Proteobacteria;c__Alphaproteobacteria;o__Rhodobacterales;f__Rhodobacteraceae	14.2857	0.0256538	0.0280673	0.00620017	0.78309	0.792454	0.675328	0.499784	Mann-Whitney
d__Bacteria;p__Proteobacteria;c__Gammaproteobacteria;o__Burkholderiales;f__Sutterellaceae	5.71429	0.0533582	0.000346005	0.00492222	0.613393	0.81554	0.37349	0.534056	Mann-Whitney
d__Bacteria;p__Proteobacteria;c__Gammaproteobacteria;o__Aeromonadales;f__Succinivibrionaceae	8.57143	0	0.0230355	0.0317066	0.0509397	0.0853461	0.0122689	0.446117	Mann-Whitney
d__Bacteria;p__Actinobacteriota;c__Actinobacteria;o__Frankiales;f__Geodermatophilaceae	7.14286	0.0506344	0.00198781	0.00182206	0.712055	0.527818	0.527818	1	Mann-Whitney
d__Bacteria;p__Firmicutes;c__Clostridia;o__Oscillospirales;f__Butyricicoccaceae	14.2857	0	0.0211079	0.0310135	0.000567594	0.0853461	0.000209253	0.057043	Mann-Whitney
d__Bacteria;p__Firmicutes;__unclassification;__unclassification;__unclassification	4.28571	0.0487048	0	0.00230816	0.297285	0.437943	0.37349	0.162587	Mann-Whitney
d__Bacteria;p__Cyanobacteria;c__Cyanobacteriia;o__Cyanobacteriales;__unclassification	1.42857	0.0496355	0	0	0.513417	0.437943	0.437943		Mann-Whitney
d__Bacteria;p__Firmicutes;c__Bacilli;o__Bacillales;f__Bacillaceae	10	0.0363177	0.00165905	0.0104462	0.601608	0.332092	0.712593	0.534056	Mann-Whitney
d__Bacteria;p__Proteobacteria;c__Alphaproteobacteria;o__Rhizobiales;f__Xanthobacteraceae	7.14286	0.0404245	0	0.00793137	0.346393	0.155865	0.984827	0.162587	Mann-Whitney
d__Bacteria;p__Proteobacteria;c__Gammaproteobacteria;o__Enterobacterales;f__Yersiniaceae	5.71429	0.0246193	0.0117837	0.0108533	0.645791	0.81554	0.37349	0.614695	Mann-Whitney
d__Bacteria;p__Actinobacteriota;c__Coriobacteriia;o__Coriobacteriales;f__Coriobacteriaceae	8.57143	0.00366245	0	0.0433873	0.0654897	0.255428	0.145403	0.0401613	Mann-Whitney
d__Bacteria;p__Proteobacteria;c__Alphaproteobacteria;o__Sphingomonadales;f__Sphingomonadaceae	20	0.0188714	0.011516	0.0162994	0.501979	0.374667	0.33219	0.965273	Mann-Whitney
d__Bacteria;p__Spirochaetota;c__Spirochaetia;o__Spirochaetales;f__Spirochaetaceae	5.71429	0.00372266	0.0189869	0.0168535	0.618831	0.770588	0.348213	0.614695	Mann-Whitney
d__Bacteria;p__Bacteroidota;c__Bacteroidia;o__Bacteroidales;f__Muribaculaceae	8.57143	0.00396648	0.019686	0.0141339	0.365568	0.348213	0.15242	0.72405	Mann-Whitney
d__Bacteria;p__Actinobacteriota;c__Coriobacteriia;o__Coriobacteriales;f__Atopobiaceae	7.14286	0.0176826	0.00311404	0.0121302	0.298183	0.81554	0.164849	0.323604	Mann-Whitney
d__Bacteria;p__Firmicutes;c__Bacilli;o__Lactobacillales;f__Carnobacteriaceae	7.14286	0.00775555	0.0189869	0.00602382	0.30825	0.770588	0.164849	0.349723	Mann-Whitney
d__Bacteria;p__Actinobacteriota;c__Actinobacteria;o__Micrococcales;f__Dermacoccaceae	11.4286	0.0119929	0.00949731	0.0110858	0.588679	0.371409	0.805557	0.349723	Mann-Whitney
d__Bacteria;p__Firmicutes;c__Clostridia;o__Peptostreptococcales-Tissierellales;f__Anaerovoracaceae	7.14286	0.000629681	0.0148393	0.0160261	0.279899	0.770588	0.140717	0.349723	Mann-Whitney
d__Bacteria;p__Bacteroidota;c__Bacteroidia;o__Bacteroidales;f__Tannerellaceae	5.71429	0	0.0148393	0.0156033	0.0903898	0.236445	0.0322979	0.349723	Mann-Whitney
d__Bacteria;p__Bacteroidota;c__Bacteroidia;o__Bacteroidales;__unclassification	1.42857	0	0.0285725	0	0.286505	0.236445		0.342112	Mann-Whitney
d__Bacteria;p__Proteobacteria;c__Gammaproteobacteria;o__Pasteurellales;f__Pasteurellaceae	11.4286	0.00415557	0.0124029	0.0116294	0.361334	0.658534	0.165809	0.446117	Mann-Whitney
d__Bacteria;p__Desulfobacterota;c__Desulfovibrionia;o__Desulfovibrionales;f__Desulfovibrionaceae	4.28571	0	0	0.0279397	0.0210734		0.0322979	0.080631	Mann-Whitney
d__Bacteria;p__Firmicutes;c__Bacilli;o__Erysipelotrichales;f__Erysipelotrichaceae	8.57143	0.00225474	0.00423979	0.0211958	0.0984675	0.770588	0.0597325	0.164934	Mann-Whitney
d__Bacteria;p__Proteobacteria;c__Alphaproteobacteria;o__Acetobacterales;f__Acetobacteraceae	14.2857	0.00934672	0.000981761	0.0163715	0.288037	0.924244	0.214595	0.184385	Mann-Whitney
d__Bacteria;p__Proteobacteria;c__Alphaproteobacteria;o__Rhizobiales;f__Beijerinckiaceae	14.2857	0.014315	0.000305508	0.0103546	0.334258	0.194258	0.870841	0.151076	Mann-Whitney
d__Bacteria;p__Firmicutes;c__Negativicutes;o__Acidaminococcales;f__Acidaminococcaceae	5.71429	0	0.00903259	0.013433	0.0903898	0.236445	0.0322979	0.349723	Mann-Whitney
d__Bacteria;p__Actinobacteriota;c__Actinobacteria;o__Propionibacteriales;f__Nocardioidaceae	4.28571	0.00849196	0	0.0136912	0.523632	0.255428	0.866292	0.342112	Mann-Whitney
d__Bacteria;p__Deinococcota;c__Deinococci;o__Deinococcales;f__Deinococcaceae	7.14286	0.00797673	0.0133796	0	0.346393	0.984827	0.155865	0.162587	Mann-Whitney
d__Bacteria;p__Firmicutes;c__Bacilli;o__Lactobacillales;f__Aerococcaceae	7.14286	0.00923004	0.00838741	0.00127145	0.861864	0.828617	0.752253	0.614695	Mann-Whitney
d__Bacteria;p__Actinobacteriota;c__Actinobacteria;o__Corynebacteriales;__unclassification	1.42857	0	0.0185689	0	0.286505	0.236445		0.342112	Mann-Whitney
d__Bacteria;p__Firmicutes;c__Bacilli;o__Erysipelotrichales;f__Erysipelatoclostridiaceae	5.71429	0.00820267	0.00534582	0.00442501	0.957241	0.828617	0.828617	1	Mann-Whitney
d__Bacteria;p__Firmicutes;c__Clostridia;o__Oscillospirales;f__UCG-010	4.28571	0.000935261	0	0.0169989	0.271294	0.437943	0.324051	0.162587	Mann-Whitney
d__Bacteria;p__Proteobacteria;c__Gammaproteobacteria;o__Burkholderiales;__unclassification	1.42857	0.016752	0	0	0.513417	0.437943	0.437943		Mann-Whitney
d__Bacteria;p__Proteobacteria;c__Gammaproteobacteria;o__Burkholderiales;f__Methylophilaceae	14.2857	0.00657487	0.00154607	0.0063333	0.0752487	0.555693	0.100862	0.0523786	Mann-Whitney
d__Bacteria;p__Firmicutes;c__Bacilli;__unclassification;__unclassification	5.71429	0.00238653	0	0.0106933	0.100493	0.437943	0.15242	0.080631	Mann-Whitney
d__Bacteria;p__Actinobacteriota;c__Actinobacteria;o__Micrococcales;f__Intrasporangiaceae	4.28571	0.00512738	0.00419648	0.0036613	0.954505	0.81554	0.81554	1	Mann-Whitney
d__Bacteria;p__Campilobacterota;c__Campylobacteria;o__Campylobacterales;f__Campylobacteraceae	5.71429	0.0101942	0	0.00214557	0.396542	0.255428	0.752253	0.162587	Mann-Whitney
d__Bacteria;p__Firmicutes;c__Clostridia;o__Monoglobales;f__Monoglobaceae	1.42857	0	0	0.011453	0.286505		0.236445	0.342112	Mann-Whitney
d__Bacteria;p__Firmicutes;c__Clostridia;o__Eubacteriales;f__Eubacteriaceae	1.42857	0	0	0.0111927	0.286505		0.236445	0.342112	Mann-Whitney
d__Bacteria;p__Firmicutes;c__Bacilli;o__Lactobacillales;f__Enterococcaceae	4.28571	0.0111339	0	0	0.127641	0.155865	0.155865		Mann-Whitney
d__Bacteria;p__Bacteroidota;c__Bacteroidia;o__Bacteroidales;f__Marinifilaceae	4.28571	0.0071351	0	0.00381901	0.297285	0.437943	0.37349	0.162587	Mann-Whitney
d__Bacteria;p__Fusobacteriota;c__Fusobacteriia;o__Fusobacteriales;f__Fusobacteriaceae	5.71429	0	0.000737354	0.00988661	0.0815479	0.236445	0.0322979	0.29879	Mann-Whitney
d__Bacteria;p__Bacteroidota;c__Bacteroidia;o__Bacteroidales;f__Barnesiellaceae	4.28571	0	0.00258074	0.00694045	0.224604	0.236445	0.0853461	0.534056	Mann-Whitney
d__Bacteria;p__Actinobacteriota;c__Actinobacteria;o__Micrococcales;__unclassification	2.85714	0.00806959	0	0.000762147	0.633292	0.437943	0.81554	0.342112	Mann-Whitney
d__Bacteria;p__Actinobacteriota;c__Coriobacteriia;o__Coriobacteriales;f__Eggerthellaceae	2.85714	0	0.00126868	0.00728825	0.467091	0.236445	0.236445	1	Mann-Whitney
d__Bacteria;p__Firmicutes;c__Clostridia;o__Peptococcales;f__Peptococcaceae	2.85714	0	0.00682053	0.00130147	0.467091	0.236445	0.236445	1	Mann-Whitney
d__Bacteria;p__Firmicutes;c__Clostridia;o__Clostridia;f__Hungateiclostridiaceae	1.42857	0	0.00792656	0	0.286505	0.236445		0.342112	Mann-Whitney
d__Bacteria;p__Bacteroidota;c__Bacteroidia;o__Bacteroidales;f__F082	1.42857	0	0.00765005	0	0.286505	0.236445		0.342112	Mann-Whitney
d__Bacteria;p__Bacteroidota;c__Bacteroidia;__unclassification;__unclassification	1.42857	0	0.0069127	0	0.286505	0.236445		0.342112	Mann-Whitney
d__Bacteria;p__Firmicutes;c__Clostridia;o__Oscillospirales;f__Ethanoligenenaceae	1.42857	0	0.00617534	0	0.286505	0.236445		0.342112	Mann-Whitney
d__Bacteria;p__Proteobacteria;c__Gammaproteobacteria;o__Enterobacterales;f__Erwiniaceae	1.42857	0.00589421	0	0	0.513417	0.437943	0.437943		Mann-Whitney
d__Bacteria;p__Actinobacteriota;c__Actinobacteria;o__Micrococcales;f__Dermabacteraceae	2.85714	0.00576252	0	0	0.258552	0.255428	0.255428		Mann-Whitney
d__Bacteria;p__Actinobacteriota;c__Actinobacteria;o__Micrococcales;f__Microbacteriaceae	2.85714	0.00341244	0	0.00234265	0.633292	0.437943	0.81554	0.342112	Mann-Whitney
d__Bacteria;p__Actinobacteriota;c__Actinobacteria;o__Frankiales;f__Nakamurellaceae	2.85714	0.00139465	0	0.00416471	0.622674	0.437943	0.770588	0.342112	Mann-Whitney
d__Bacteria;p__Firmicutes;c__Bacilli;o__Izemoplasmatales;f__Izemoplasmatales	1.42857	0	0	0.00501882	0.286505		0.236445	0.342112	Mann-Whitney
d__Bacteria;p__Actinobacteriota;c__Actinobacteria;o__Corynebacteriales;f__Mycobacteriaceae	1.42857	0	0.00485909	0	0.286505	0.236445		0.342112	Mann-Whitney
d__Bacteria;p__Bacteroidota;c__Bacteroidia;o__Bacteroidales;f__Porphyromonadaceae	1.42857	0	0.00480307	0	0.286505	0.236445		0.342112	Mann-Whitney
d__Bacteria;p__Firmicutes;c__Clostridia;o__Clostridia_vadinBB60_group;f__Clostridia_vadinBB60_group	1.42857	0	0	0.0046853	0.286505		0.236445	0.342112	Mann-Whitney
d__Bacteria;p__Actinobacteriota;c__Actinobacteria;o__Micrococcales;f__Brevibacteriaceae	2.85714	0.00464633	0	0	0.258552	0.255428	0.255428		Mann-Whitney
d__Bacteria;p__Actinobacteriota;c__Actinobacteria;o__Corynebacteriales;f__Dietziaceae	1.42857	0	0	0.00404592	0.286505		0.236445	0.342112	Mann-Whitney
d__Bacteria;p__Synergistota;c__Synergistia;o__Synergistales;f__Synergistaceae	1.42857	0	0	0.003885	0.286505		0.236445	0.342112	Mann-Whitney
d__Bacteria;p__Bacteroidota;c__Bacteroidia;o__Bacteroidales;f__Bacteroidales_RF16_group	1.42857	0	0.00377894	0	0.286505	0.236445		0.342112	Mann-Whitney
d__Bacteria;p__Actinobacteriota;c__Actinobacteria;o__Micrococcales;f__Bogoriellaceae	1.42857	0.00375375	0	0	0.513417	0.437943	0.437943		Mann-Whitney
d__Bacteria;p__Acidobacteriota;c__Vicinamibacteria;o__Vicinamibacterales;f__uncultured	1.42857	0	0.00368677	0	0.286505	0.236445		0.342112	Mann-Whitney
d__Bacteria;p__Cyanobacteria;c__Sericytochromatia;o__Sericytochromatia;f__Sericytochromatia	1.42857	0	0	0.00324217	0.286505		0.236445	0.342112	Mann-Whitney
d__Bacteria;p__Proteobacteria;c__Gammaproteobacteria;o__Acidiferrobacterales;f__Acidiferrobacteraceae	1.42857	0.00310222	0	0	0.513417	0.437943	0.437943		Mann-Whitney
d__Bacteria;p__Firmicutes;c__Bacilli;o__Lactobacillales;__unclassification	1.42857	0	0	0.00289237	0.286505		0.236445	0.342112	Mann-Whitney
d__Bacteria;p__Firmicutes;c__Bacilli;o__Bacillales;f__Planococcaceae	2.85714	0	0	0.00281623	0.0791641		0.0853461	0.162587	Mann-Whitney
d__Bacteria;p__Bacteroidota;c__Bacteroidia;o__Bacteroidales;f__Dysgonomonadaceae	1.42857	0	0.00276508	0	0.286505	0.236445		0.342112	Mann-Whitney
d__Bacteria;p__Verrucomicrobiota;c__Verrucomicrobiae;o__Chthoniobacterales;f__Chthoniobacteraceae	1.42857	0	0.00267291	0	0.286505	0.236445		0.342112	Mann-Whitney
d__Bacteria;p__Firmicutes;c__Clostridia;o__Lachnospirales;f__Defluviitaleaceae	1.42857	0	0	0.00260295	0.286505		0.236445	0.342112	Mann-Whitney
d__Bacteria;p__Proteobacteria;c__Gammaproteobacteria;o__Burkholderiales;f__Alcaligenaceae	1.42857	0	0.00248857	0	0.286505	0.236445		0.342112	Mann-Whitney
d__Bacteria;p__Armatimonadota;c__Fimbriimonadia;o__Fimbriimonadales;f__Fimbriimonadaceae	1.42857	0.0022299	0	0	0.513417	0.437943	0.437943		Mann-Whitney
d__Bacteria;p__Proteobacteria;c__Gammaproteobacteria;o__Burkholderiales;f__Oxalobacteraceae	2.85714	0.000912367	0	0.00130147	0.633292	0.437943	0.81554	0.342112	Mann-Whitney
d__Bacteria;p__Patescibacteria;c__Gracilibacteria;o__Absconditabacteriales_(SR1);f__Absconditabacteriales_(SR1)	2.85714	0.00073252	0	0.00139727	0.622674	0.437943	0.770588	0.342112	Mann-Whitney
d__Bacteria;p__Planctomycetota;c__Planctomycetes;o__Gemmatales;f__Gemmataceae	2.85714	0.000930665	0.00110603	0	0.633292	0.81554	0.437943	0.342112	Mann-Whitney
d__Bacteria;p__Firmicutes;c__Clostridia;o__Oscillospirales;f__UCG-011	2.85714	0	0	0.00201257	0.0791641		0.0853461	0.162587	Mann-Whitney
d__Bacteria;p__Firmicutes;c__Bacilli;o__Paenibacillales;f__Paenibacillaceae	1.42857	0	0.00193556	0	0.286505	0.236445		0.342112	Mann-Whitney
d__Bacteria;p__Bacteroidota;c__Bacteroidia;o__Cytophagales;f__Hymenobacteraceae	1.42857	0.0019279	0	0	0.513417	0.437943	0.437943		Mann-Whitney
d__Bacteria;p__Verrucomicrobiota;c__Verrucomicrobiae;o__Verrucomicrobiales;f__Rubritaleaceae	1.42857	0	0.00175122	0	0.286505	0.236445		0.342112	Mann-Whitney
d__Bacteria;p__Actinobacteriota;c__Actinobacteria;o__Pseudonocardiales;f__Pseudonocardiaceae	1.42857	0	0	0.00147485	0.286505		0.236445	0.342112	Mann-Whitney
d__Bacteria;p__Proteobacteria;c__Gammaproteobacteria;__unclassification;__unclassification	1.42857	0.00144375	0	0	0.513417	0.437943	0.437943		Mann-Whitney
d__Bacteria;p__Patescibacteria;c__Parcubacteria;o__Candidatus_Jorgensenbacteria;f__Candidatus_Jorgensenbacteria	1.42857	0	0	0.00126231	0.286505		0.236445	0.342112	Mann-Whitney
d__Bacteria;p__Patescibacteria;c__Saccharimonadia;o__Saccharimonadales;f__Saccharimonadaceae	1.42857	0	0	0.00121817	0.286505		0.236445	0.342112	Mann-Whitney
d__Bacteria;p__Firmicutes;c__Clostridia;o__Oscillospirales;f__uncultured	1.42857	0	0	0.00104118	0.286505		0.236445	0.342112	Mann-Whitney
d__Bacteria;p__Cyanobacteria;c__Cyanobacteriia;o__Cyanobacteriales;f__Chroococcidiopsaceae	1.42857	0	0	0.00104118	0.286505		0.236445	0.342112	Mann-Whitney
d__Bacteria;p__Firmicutes;c__Clostridia;o__Clostridiales;f__Oxobacteraceae	1.42857	0	0	0.00104118	0.286505		0.236445	0.342112	Mann-Whitney
d__Bacteria;p__Actinobacteriota;c__Actinobacteria;o__Frankiales;f__uncultured	1.42857	0.000899274	0	0	0.513417	0.437943	0.437943		Mann-Whitney
d__Bacteria;p__Proteobacteria;c__Gammaproteobacteria;o__Vibrionales;f__Vibrionaceae	1.42857	0	0	0.000889237	0.286505		0.236445	0.342112	Mann-Whitney
d__Bacteria;p__Bacteroidota;c__Bacteroidia;o__Chitinophagales;f__Chitinophagaceae	1.42857	0.000867184	0	0	0.513417	0.437943	0.437943		Mann-Whitney
d__Bacteria;p__Fusobacteriota;c__Fusobacteriia;o__Fusobacteriales;f__Leptotrichiaceae	1.42857	0.000622575	0	0	0.513417	0.437943	0.437943		Mann-Whitney
d__Bacteria;p__Verrucomicrobiota;c__Verrucomicrobiae;o__Opitutales;f__Puniceicoccaceae	1.42857	0.0005534	0	0	0.513417	0.437943	0.437943		Mann-Whitney
d__Bacteria;p__Verrucomicrobiota;c__Verrucomicrobiae;o__Verrucomicrobiales;f__Verrucomicrobiaceae	1.42857	0.0005534	0	0	0.513417	0.437943	0.437943		Mann-Whitney
d__Bacteria;p__Patescibacteria;c__Saccharimonadia;o__Saccharimonadales;f__Saccharimonadales	1.42857	0.000533248	0	0	0.513417	0.437943	0.437943		Mann-Whitney
d__Bacteria;p__Bacteroidota;c__Bacteroidia;o__Flavobacteriales;f__Flavobacteriaceae	1.42857	0.000474682	0	0	0.513417	0.437943	0.437943		Mann-Whitney
d__Bacteria;p__Planctomycetota;c__Pla4_lineage;o__Pla4_lineage;f__Pla4_lineage	1.42857	0	0.000460846	0	0.286505	0.236445		0.342112	Mann-Whitney
d__Bacteria;p__Myxococcota;c__Polyangia;o__Haliangiales;f__Haliangiaceae	1.42857	0	0.000460846	0	0.286505	0.236445		0.342112	Mann-Whitney
d__Bacteria;p__Firmicutes;c__Bacilli;o__Lactobacillales;f__Leuconostocaceae	1.42857	0.000456184	0	0	0.513417	0.437943	0.437943		Mann-Whitney
d__Bacteria;p__Patescibacteria;c__Parcubacteria;o__Candidatus_Azambacteria;f__Candidatus_Azambacteria	1.42857	0.000432906	0	0	0.513417	0.437943	0.437943		Mann-Whitney
d__Bacteria;p__Acidobacteriota;c__Holophagae;o__Subgroup_7;f__Subgroup_7	1.42857	0	0.000368677	0	0.286505	0.236445		0.342112	Mann-Whitney
d__Bacteria;p__Actinobacteriota;c__Thermoleophilia;o__Solirubrobacterales;f__67-14	1.42857	0	0.000368677	0	0.286505	0.236445		0.342112	Mann-Whitney
d__Bacteria;p__Myxococcota;c__Myxococcia;o__Myxococcales;f__Anaeromyxobacteraceae	1.42857	0.000356011	0	0	0.513417	0.437943	0.437943		Mann-Whitney
d__Bacteria;p__Bacteroidota;c__Bacteroidia;o__Chitinophagales;f__Saprospiraceae	1.42857	0	0	0.000268154	0.286505		0.236445	0.342112	Mann-Whitney
d__Bacteria;p__Verrucomicrobiota;c__Verrucomicrobiae;o__Chthoniobacterales;f__Terrimicrobiaceae	1.42857	0.000118065	0	0	0.513417	0.437943	0.437943		Mann-Whitney

## Sheet: Genus
Supplementary Table S6. Comparison of relative abundance in FPHL, MPHL, and control groups
Genus	prevalence(%)	Case.F	Case.M	Control	Kruskal-wallis;p	Case.F_vs_Case.M	Case.F_vs_Control	Case.M_vs_Control	comparison_test
d__Bacteria;p__Actinobacteriota;c__Actinobacteria;o__Propionibacteriales;f__Propionibacteriaceae;g__Cutibacterium	100	62.5787	78.9545	42.1352	0.00136778	0.0763341	0.0245995	0.000415502	Mann-Whitney
d__Bacteria;p__Actinobacteriota;c__Actinobacteria;o__Corynebacteriales;f__Corynebacteriaceae;g__Lawsonella	67.1429	16.3983	3.54226	27.096	0.00274339	0.118038	0.0538666	0.000400578	Mann-Whitney
d__Bacteria;p__Firmicutes;c__Bacilli;o__Staphylococcales;f__Staphylococcaceae;g__Staphylococcus	92.8571	16.4544	8.72272	14.5431	0.251994	0.262968	0.627546	0.0908468	Mann-Whitney
d__Bacteria;p__Proteobacteria;c__Gammaproteobacteria;o__Pseudomonadales;f__Pseudomonadaceae;g__Pseudomonas	32.8571	0.143482	5.81028	4.07185	0.000234434	0.625711	9.08792e-05	0.0103969	Mann-Whitney
d__Bacteria;p__Bacteroidota;c__Bacteroidia;o__Bacteroidales;f__Bacteroidaceae;g__Bacteroides	31.4286	0.172091	0.0925155	2.44614	0.00224905	0.197164	0.0126501	0.00176058	Mann-Whitney
d__Bacteria;p__Firmicutes;c__Clostridia;o__Clostridiales;f__Clostridiaceae;g__Clostridium_sensu_stricto_1	28.5714	0.145379	0.212383	1.60602	0.00568737	0.336672	0.00235504	0.0438012	Mann-Whitney
d__Bacteria;p__Actinobacteriota;c__Actinobacteria;o__Corynebacteriales;f__Corynebacteriaceae;g__Corynebacterium	37.1429	0.147634	0.505064	0.2557	0.303006	0.309458	0.143256	0.625004	Mann-Whitney
d__Bacteria;__unclassification;__unclassification;__unclassification;__unclassification;__unclassification	40	0.35962	0.033856	0.388737	0.00614956	0.104008	0.00245453	0.0694311	Mann-Whitney
d__Bacteria;p__Proteobacteria;c__Gammaproteobacteria;o__Enterobacterales;f__Enterobacteriaceae;g__Escherichia-Shigella	27.1429	0.0105026	0.0284976	0.618919	0.00161156	0.87672	0.0017316	0.00764291	Mann-Whitney
d__Bacteria;p__Firmicutes;c__Bacilli;o__Lactobacillales;f__Lactobacillaceae;g__Lactobacillus	40	0.140011	0.157037	0.341928	0.00617474	0.735626	0.00291224	0.0232234	Mann-Whitney
d__Bacteria;p__Firmicutes;c__Clostridia;o__Lachnospirales;f__Lachnospiraceae;g__Blautia	22.8571	0.12293	0.0101058	0.45771	0.0497887	0.344003	0.106697	0.0217762	Mann-Whitney
d__Bacteria;p__Proteobacteria;c__Alphaproteobacteria;o__Rhizobiales;f__Rhizobiaceae;g__Phyllobacterium	14.2857	0.488449	0	0	0.000497011	0.00479822	0.00479822		Mann-Whitney
d__Bacteria;p__Bacteroidota;c__Bacteroidia;o__Bacteroidales;f__Prevotellaceae;g__Prevotella	35.7143	0.0735045	0.14273	0.26136	0.00315681	0.712304	0.00244407	0.0114166	Mann-Whitney
d__Bacteria;p__Proteobacteria;c__Gammaproteobacteria;o__Burkholderiales;f__Neisseriaceae;g__uncultured	31.4286	0.101838	0.0336914	0.337663	0.126726	0.551976	0.0485032	0.216056	Mann-Whitney
d__Bacteria;p__Firmicutes;c__Clostridia;o__Oscillospirales;f__Ruminococcaceae;g__Faecalibacterium	22.8571	0.0444935	0.0213073	0.346509	0.00303806	0.673754	0.00277979	0.0154629	Mann-Whitney
d__Bacteria;p__Firmicutes;c__Bacilli;o__Lactobacillales;f__Streptococcaceae;g__Streptococcus	40	0.172721	0.0469661	0.168295	0.000529176	0.936789	0.0016966	0.000770143	Mann-Whitney
d__Bacteria;p__Firmicutes;c__Clostridia;o__Lachnospirales;f__Lachnospiraceae;__unclassification	35.7143	0.0720326	0.0522031	0.232428	2.81081e-05	0.625711	0.00028221	0.000106648	Mann-Whitney
d__Bacteria;p__Actinobacteriota;c__Actinobacteria;o__Micrococcales;f__Micrococcaceae;g__Micrococcus	18.5714	0.0793896	0.0112536	0.262173	0.430593	0.328415	0.652198	0.212878	Mann-Whitney
d__Bacteria;p__Firmicutes;c__Clostridia;o__Oscillospirales;f__Oscillospiraceae;g__UCG-002	17.1429	0.013234	0.0157193	0.27438	0.0554059	1	0.0412703	0.0727939	Mann-Whitney
d__Bacteria;p__Firmicutes;c__Clostridia;o__Oscillospirales;f__Ruminococcaceae;g__Ruminococcus	22.8571	0.00538713	0.0448534	0.218612	0.0025109	0.574569	0.00152011	0.0238931	Mann-Whitney
d__Bacteria;p__Firmicutes;c__Clostridia;o__Oscillospirales;f__Oscillospiraceae;g__UCG-005	20	0.00240066	0.0581862	0.179947	0.00219815	0.0597325	0.000489618	0.122633	Mann-Whitney
d__Bacteria;p__Firmicutes;c__Clostridia;o__Christensenellales;f__Christensenellaceae;g__Christensenellaceae_R-7_group	18.5714	0.0478329	0.00635968	0.17168	0.00259682	0.500674	0.00957836	0.004954	Mann-Whitney
d__Bacteria;p__Firmicutes;c__Negativicutes;o__Veillonellales-Selenomonadales;f__Veillonellaceae;g__Megasphaera	15.7143	0.0505372	0.0242887	0.143982	0.0220636	0.555693	0.0335168	0.0273314	Mann-Whitney
d__Bacteria;p__Actinobacteriota;c__Actinobacteria;o__Micrococcales;f__Micrococcaceae;g__Kocuria	14.2857	0.121782	0.073524	0.0197336	0.979165	0.882582	0.960734	0.861748	Mann-Whitney
d__Bacteria;p__Firmicutes;c__Clostridia;o__Peptostreptococcales-Tissierellales;f__Peptostreptococcaceae;g__Romboutsia	14.2857	0.0571246	0.00721385	0.119361	0.0586749	0.752253	0.0362389	0.0998904	Mann-Whitney
d__Bacteria;p__Actinobacteriota;c__Actinobacteria;o__Corynebacteriales;f__Nocardiaceae;g__Gordonia	2.85714	0.0129351	0	0.168998	0.622674	0.437943	0.770588	0.342112	Mann-Whitney
d__Bacteria;p__Firmicutes;c__Clostridia;o__Lachnospirales;f__Lachnospiraceae;g__Coprococcus	14.2857	0.0125965	0.00964361	0.153463	0.281416	0.984827	0.182169	0.212878	Mann-Whitney
d__Bacteria;p__Actinobacteriota;c__Actinobacteria;o__Micrococcales;f__Micrococcaceae;g__Rothia	27.1429	0.04397	0.0088181	0.110022	1.25152e-05	0.924244	0.000125369	0.000206237	Mann-Whitney
d__Bacteria;p__Verrucomicrobiota;c__Verrucomicrobiae;o__Verrucomicrobiales;f__Akkermansiaceae;g__Akkermansia	10	0	0.00110434	0.153696	0.00160837	0.236445	0.00168967	0.0354328	Mann-Whitney
d__Bacteria;p__Firmicutes;c__Clostridia;o__Oscillospirales;f__Ruminococcaceae;g__Subdoligranulum	15.7143	0.0648651	0.0134342	0.075868	0.67448	0.501048	0.8016	0.395893	Mann-Whitney
d__Bacteria;p__Proteobacteria;c__Gammaproteobacteria;o__Burkholderiales;f__Hydrogenophilaceae;g__Hydrogenophilus	20	0.0976717	0.0100511	0.0453962	0.979194	0.876116	1	0.861695	Mann-Whitney
d__Bacteria;p__Firmicutes;c__Negativicutes;o__Veillonellales-Selenomonadales;f__Veillonellaceae;g__Dialister	11.4286	0.00225753	0.0100779	0.137084	0.0604268	0.324051	0.0225826	0.228262	Mann-Whitney
d__Bacteria;p__Firmicutes;c__Clostridia;o__Oscillospirales;f__[Eubacterium]_coprostanoligenes_group;g__[Eubacterium]_coprostanoligenes_group	10	0.00297486	0.0480837	0.0826047	0.279946	0.140717	0.15242	1	Mann-Whitney
d__Bacteria;p__Actinobacteriota;c__Actinobacteria;o__Bifidobacteriales;f__Bifidobacteriaceae;g__Bifidobacterium	12.8571	0.00297486	0.00240959	0.126827	0.0167545	0.37349	0.00823851	0.0921623	Mann-Whitney
d__Bacteria;p__Actinobacteriota;c__Actinobacteria;o__Actinomycetales;f__Actinomycetaceae;g__Actinomyces	22.8571	0.0825456	0.00585448	0.038402	0.0984116	0.313293	0.206566	0.0374495	Mann-Whitney
d__Bacteria;p__Firmicutes;c__Negativicutes;o__Veillonellales-Selenomonadales;f__Veillonellaceae;g__Veillonella	14.2857	0.0860537	0.000922679	0.038348	0.00931177	0.791332	0.0203078	0.0147263	Mann-Whitney
d__Bacteria;p__Actinobacteriota;c__Actinobacteria;o__Actinomycetales;f__Actinomycetaceae;g__Actinotignum	4.28571	0.0152009	0.108769	0	0.284224	0.348213	0.437943	0.162587	Mann-Whitney
d__Bacteria;p__Proteobacteria;c__Gammaproteobacteria;o__Enterobacterales;f__Enterobacteriaceae;__unclassification	7.14286	0.0053252	0.115238	0.00242751	0.75765	0.584268	0.555693	1	Mann-Whitney
d__Bacteria;p__Bacteroidota;c__Bacteroidia;o__Bacteroidales;f__Prevotellaceae;g__Prevotellaceae_NK3B31_group	10	0.00069175	0.103239	0.0165558	0.169484	0.324051	0.0547571	0.499784	Mann-Whitney
d__Bacteria;p__Firmicutes;c__Clostridia;o__Lachnospirales;f__Lachnospiraceae;g__Dorea	8.57143	0.0117484	0.0239257	0.0844089	0.347231	0.348213	0.15242	0.621115	Mann-Whitney
d__Bacteria;p__Proteobacteria;c__Gammaproteobacteria;o__Pseudomonadales;f__Moraxellaceae;g__Enhydrobacter	25.7143	0.073961	0.021106	0.0144212	0.44823	0.305673	1	0.200366	Mann-Whitney
d__Bacteria;p__Proteobacteria;c__Alphaproteobacteria;o__Caulobacterales;f__Caulobacteraceae;g__Caulobacter	15.7143	0.0568287	0.0188947	0.0333378	0.0234601	0.555693	0.0335168	0.0301559	Mann-Whitney
d__Bacteria;p__Firmicutes;c__Clostridia;o__Lachnospirales;f__Lachnospiraceae;g__Roseburia	7.14286	0.0552195	0.00718921	0.0426314	0.285981	0.81554	0.164849	0.29879	Mann-Whitney
d__Bacteria;p__Firmicutes;c__Clostridia;o__Lachnospirales;f__Lachnospiraceae;g__Lachnospiraceae_NC2004_group	10	0.0214053	0.010877	0.069571	0.163454	0.37349	0.0650772	0.349245	Mann-Whitney
d__Bacteria;p__Firmicutes;c__Clostridia;o__Lachnospirales;f__Lachnospiraceae;g__[Eubacterium]_hallii_group	5.71429	0	0.00193556	0.0922418	0.0772836	0.236445	0.0322979	0.275281	Mann-Whitney
d__Bacteria;p__Firmicutes;c__Clostridia;o__Lachnospirales;f__Lachnospiraceae;g__Fusicatenibacter	10	0.00124515	0.00534582	0.0852993	0.0333794	0.770588	0.0225826	0.098042	Mann-Whitney
d__Bacteria;p__Firmicutes;c__Clostridia;o__Oscillospirales;f__Oscillospiraceae;g__NK4A214_group	5.71429	0.0109801	0	0.0784536	0.100493	0.437943	0.15242	0.080631	Mann-Whitney
d__Bacteria;p__Bacteroidota;c__Bacteroidia;o__Bacteroidales;f__Rikenellaceae;g__Rikenellaceae_RC9_gut_group	7.14286	0.00434311	0.0601866	0.0171892	0.293881	0.770588	0.15242	0.349723	Mann-Whitney
d__Bacteria;p__Firmicutes;c__Clostridia;o__Lachnospirales;f__Lachnospiraceae;g__[Ruminococcus]_torques_group	8.57143	0	0	0.0794795	0.000314372		0.00168967	0.00958437	Mann-Whitney
d__Bacteria;p__Bacteroidota;c__Bacteroidia;o__Bacteroidales;f__Prevotellaceae;g__Alloprevotella	2.85714	0.0775555	0	0.00105187	0.633292	0.437943	0.81554	0.342112	Mann-Whitney
d__Bacteria;p__Proteobacteria;c__Gammaproteobacteria;o__Pseudomonadales;f__Moraxellaceae;g__Acinetobacter	21.4286	0.0384153	0.0183123	0.0215755	0.0215662	0.0736511	0.00479822	0.407226	Mann-Whitney
d__Bacteria;p__Actinobacteriota;c__Actinobacteria;o__Micrococcales;f__Micrococcaceae;g__Pseudarthrobacter	1.42857	0.0738328	0	0	0.513417	0.437943	0.437943		Mann-Whitney
d__Bacteria;p__Firmicutes;c__Clostridia;__unclassification;__unclassification;__unclassification	10	0.0127191	0.0259917	0.0349459	0.0404859	0.770588	0.0270874	0.107205	Mann-Whitney
d__Bacteria;p__Firmicutes;c__Clostridia;o__Lachnospirales;f__Lachnospiraceae;g__Lachnospiraceae_ND3007_group	7.14286	0.0347448	0.00894042	0.0254255	0.298183	0.81554	0.164849	0.323604	Mann-Whitney
d__Bacteria;p__Firmicutes;c__Clostridia;o__Clostridia_UCG-014;f__Clostridia_UCG-014;g__Clostridia_UCG-014	5.71429	0.0300915	0.0260839	0.0101085	0.645791	0.81554	0.37349	0.614695	Mann-Whitney
d__Bacteria;p__Firmicutes;c__Clostridia;o__Clostridiales;f__Clostridiaceae;__unclassification	1.42857	0.0651466	0	0	0.513417	0.437943	0.437943		Mann-Whitney
d__Bacteria;p__Bacteroidota;c__Bacteroidia;o__Bacteroidales;f__Rikenellaceae;g__Alistipes	10	0	0.00088347	0.0638313	0.00148446	0.236445	0.00168967	0.0320153	Mann-Whitney
d__Bacteria;p__Firmicutes;c__Clostridia;o__Lachnospirales;f__Lachnospiraceae;g__[Eubacterium]_eligens_group	4.28571	0.00312829	0	0.0614253	0.284224	0.437943	0.348213	0.162587	Mann-Whitney
d__Bacteria;p__Proteobacteria;c__Gammaproteobacteria;o__Burkholderiales;f__Neisseriaceae;g__Neisseria	18.5714	0.0148911	0.0221347	0.0258017	0.0369456	0.984827	0.0278833	0.0618441	Mann-Whitney
d__Bacteria;p__Proteobacteria;c__Gammaproteobacteria;o__Burkholderiales;f__Sutterellaceae;g__Sutterella	5.71429	0.0533582	0.000346005	0.00492222	0.613393	0.81554	0.37349	0.534056	Mann-Whitney
d__Bacteria;p__Proteobacteria;c__Alphaproteobacteria;o__Rhodobacterales;f__Rhodobacteraceae;g__Paracoccus	10	0.0206803	0.0280673	0.00620017	0.205827	0.37349	0.0708104	0.499784	Mann-Whitney
d__Bacteria;p__Proteobacteria;c__Gammaproteobacteria;o__Aeromonadales;f__Succinivibrionaceae;g__Succinivibrio	8.57143	0	0.0230355	0.0317066	0.0509397	0.0853461	0.0122689	0.446117	Mann-Whitney
d__Bacteria;p__Firmicutes;c__Clostridia;o__Oscillospirales;f__Oscillospiraceae;__unclassification	4.28571	0	0.0167748	0.0360936	0.232672	0.236445	0.0853461	0.573704	Mann-Whitney
d__Bacteria;p__Bacteroidota;c__Bacteroidia;o__Flavobacteriales;f__Weeksellaceae;g__Cloacibacterium	4.28571	0.0396183	0.0119826	0	0.5181	0.828617	0.255428	0.342112	Mann-Whitney
d__Bacteria;p__Firmicutes;c__Clostridia;o__Peptostreptococcales-Tissierellales;f__Peptostreptococcaceae;g__Terrisporobacter	14.2857	0.0029577	0.029701	0.0186406	0.196993	0.351402	0.0685163	0.485885	Mann-Whitney
d__Bacteria;p__Firmicutes;__unclassification;__unclassification;__unclassification;__unclassification	4.28571	0.0487048	0	0.00230816	0.297285	0.437943	0.37349	0.162587	Mann-Whitney
d__Bacteria;p__Cyanobacteria;c__Cyanobacteriia;o__Cyanobacteriales;__unclassification;__unclassification	1.42857	0.0496355	0	0	0.513417	0.437943	0.437943		Mann-Whitney
d__Bacteria;p__Proteobacteria;c__Gammaproteobacteria;o__Xanthomonadales;f__Xanthomonadaceae;g__Xanthomonas	5.71429	0	0	0.0483895	0.00539857		0.0122689	0.0401613	Mann-Whitney
d__Bacteria;p__Firmicutes;c__Clostridia;o__Peptostreptococcales-Tissierellales;f__Peptostreptococcaceae;__unclassification	7.14286	0.00955297	0.00405545	0.0346338	0.27243	0.81554	0.15242	0.29879	Mann-Whitney
d__Bacteria;p__Firmicutes;c__Clostridia;o__Peptostreptococcales-Tissierellales;f__Peptostreptococcales-Tissierellales;g__Peptoniphilus	10	0.00959664	0.00684689	0.0311882	0.560849	0.555693	0.574569	0.29879	Mann-Whitney
d__Bacteria;p__Firmicutes;c__Negativicutes;o__Veillonellales-Selenomonadales;f__Selenomonadaceae;g__Selenomonas	7.14286	0.0375368	0	0.00984196	0.0336084	0.437943	0.0708104	0.0401613	Mann-Whitney
d__Bacteria;p__Actinobacteriota;c__Coriobacteriia;o__Coriobacteriales;f__Coriobacteriaceae;g__Collinsella	8.57143	0.00366245	0	0.0433873	0.0654897	0.255428	0.145403	0.0401613	Mann-Whitney
d__Bacteria;p__Firmicutes;c__Clostridia;o__Lachnospirales;f__Lachnospiraceae;g__Agathobacter	2.85714	0	0	0.0467783	0.0791641		0.0853461	0.162587	Mann-Whitney
d__Bacteria;p__Proteobacteria;c__Alphaproteobacteria;o__Azospirillales;f__Azospirillaceae;g__Niveispirillum	2.85714	0	0	0.0445399	0.0791641		0.0853461	0.162587	Mann-Whitney
d__Bacteria;p__Proteobacteria;c__Alphaproteobacteria;o__Rhizobiales;f__Xanthobacteraceae;g__Bradyrhizobium	5.71429	0.0404245	0	0.00327154	0.333973	0.155865	0.555693	0.342112	Mann-Whitney
d__Bacteria;p__Actinobacteriota;c__Actinobacteria;o__Frankiales;f__Geodermatophilaceae;g__Modestobacter	1.42857	0.0434311	0	0	0.513417	0.437943	0.437943		Mann-Whitney
d__Bacteria;p__Firmicutes;c__Clostridia;o__Lachnospirales;f__Lachnospiraceae;g__Lachnospiraceae_UCG-004	7.14286	0.00596632	0.00154607	0.0340687	0.25926	0.81554	0.140717	0.29879	Mann-Whitney
d__Bacteria;p__Proteobacteria;c__Gammaproteobacteria;o__Enterobacterales;f__Yersiniaceae;g__Serratia	4.28571	0.0246193	0.0117837	0.00389061	0.954505	0.81554	0.81554	1	Mann-Whitney
d__Bacteria;p__Proteobacteria;c__Gammaproteobacteria;o__Burkholderiales;f__Burkholderiaceae;g__Burkholderia-Caballeronia-Paraburkholderia	10	0.0205103	0.0181199	0	0.21573	0.960734	0.0964069	0.080631	Mann-Whitney
d__Bacteria;p__Bacteroidota;c__Bacteroidia;o__Bacteroidales;f__Muribaculaceae;g__Muribaculaceae	8.57143	0.00396648	0.019686	0.0141339	0.365568	0.348213	0.15242	0.72405	Mann-Whitney
d__Bacteria;p__Firmicutes;c__Clostridia;o__Oscillospirales;f__Oscillospiraceae;g__Oscillibacter	5.71429	0	0.0153001	0.0207609	0.0903898	0.236445	0.0322979	0.349723	Mann-Whitney
d__Bacteria;p__Firmicutes;c__Negativicutes;o__Veillonellales-Selenomonadales;f__Selenomonadaceae;g__Mitsuokella	8.57143	0.00496285	0	0.030442	0.0721815	0.255428	0.165809	0.0401613	Mann-Whitney
d__Bacteria;p__Bacteroidota;c__Bacteroidia;o__Bacteroidales;f__Prevotellaceae;__unclassification	4.28571	0	0.0351868	0	0.0210734	0.0322979		0.080631	Mann-Whitney
d__Bacteria;p__Firmicutes;c__Clostridia;o__Lachnospirales;f__Lachnospiraceae;g__[Eubacterium]_xylanophilum_group	1.42857	0.0347448	0	0	0.513417	0.437943	0.437943		Mann-Whitney
d__Bacteria;p__Spirochaetota;c__Spirochaetia;o__Spirochaetales;f__Spirochaetaceae;g__Treponema	5.71429	0.00372266	0.0139176	0.0168535	0.603559	0.770588	0.348213	0.573704	Mann-Whitney
d__Bacteria;p__Firmicutes;c__Clostridia;o__Lachnospirales;f__Lachnospiraceae;g__Lachnoclostridium	2.85714	0	0	0.0344024	0.0791641		0.0853461	0.162587	Mann-Whitney
d__Bacteria;p__Firmicutes;c__Clostridia;o__Clostridiales;f__Clostridiaceae;g__Clostridium_sensu_stricto_6	2.85714	0	0.0298629	0.00271159	0.467091	0.236445	0.236445	1	Mann-Whitney
d__Bacteria;p__Proteobacteria;c__Gammaproteobacteria;o__Burkholderiales;f__Comamonadaceae;g__Acidovorax	4.28571	0.0259434	0	0.00536319	0.5181	0.255428	0.828617	0.342112	Mann-Whitney
d__Bacteria;p__Firmicutes;c__Clostridia;o__Oscillospirales;f__Butyricicoccaceae;g__UCG-008	5.71429	0	0.0134567	0.017469	0.0859191	0.236445	0.0322979	0.323604	Mann-Whitney
d__Bacteria;p__Bacteroidota;c__Bacteroidia;o__Bacteroidales;f__Tannerellaceae;g__Parabacteroides	5.71429	0	0.0148393	0.0156033	0.0903898	0.236445	0.0322979	0.349723	Mann-Whitney
d__Bacteria;p__Bacteroidota;c__Bacteroidia;o__Bacteroidales;__unclassification;__unclassification	1.42857	0	0.0285725	0	0.286505	0.236445		0.342112	Mann-Whitney
d__Bacteria;p__Firmicutes;c__Clostridia;o__Lachnospirales;f__Lachnospiraceae;g__[Ruminococcus]_gauvreauii_group	2.85714	0.00516216	0	0.0216045	0.622674	0.437943	0.770588	0.342112	Mann-Whitney
d__Bacteria;p__Firmicutes;c__Clostridia;o__Peptostreptococcales-Tissierellales;f__Peptostreptococcaceae;g__Intestinibacter	5.71429	0	0.00608317	0.0206562	0.0815479	0.236445	0.0322979	0.29879	Mann-Whitney
d__Bacteria;p__Proteobacteria;c__Gammaproteobacteria;o__Pasteurellales;f__Pasteurellaceae;g__Haemophilus	8.57143	0.00415557	0.0120343	0.0102894	0.865393	0.658534	0.658534	1	Mann-Whitney
d__Bacteria;p__Bacteroidota;c__Bacteroidia;o__Bacteroidales;f__Prevotellaceae;g__uncultured	1.42857	0.0260586	0	0	0.513417	0.437943	0.437943		Mann-Whitney
d__Bacteria;p__Firmicutes;c__Clostridia;o__Lachnospirales;f__Lachnospiraceae;g__Lachnospiraceae_NK4A136_group	2.85714	0.00594972	0	0.0195221	0.622674	0.437943	0.770588	0.342112	Mann-Whitney
d__Bacteria;p__Actinobacteriota;c__Actinobacteria;o__Bifidobacteriales;f__Bifidobacteriaceae;g__Gardnerella	1.42857	0.025128	0	0	0.513417	0.437943	0.437943		Mann-Whitney
d__Bacteria;p__Proteobacteria;c__Alphaproteobacteria;o__Sphingomonadales;f__Sphingomonadaceae;g__Sphingobium	5.71429	0.00564182	0.00514652	0.0142738	0.964648	0.828617	0.866292	1	Mann-Whitney
d__Bacteria;p__Firmicutes;c__Clostridia;o__Lachnospirales;f__Lachnospiraceae;g__Marvinbryantia	4.28571	0	0.00783439	0.0164308	0.232672	0.236445	0.0853461	0.573704	Mann-Whitney
d__Bacteria;p__Desulfobacterota;c__Desulfovibrionia;o__Desulfovibrionales;f__Desulfovibrionaceae;g__Desulfovibrio	4.28571	0	0	0.0240353	0.0210734		0.0322979	0.080631	Mann-Whitney
d__Bacteria;p__Firmicutes;c__Negativicutes;o__Acidaminococcales;f__Acidaminococcaceae;g__Phascolarctobacterium	5.71429	0	0.00903259	0.013433	0.0903898	0.236445	0.0322979	0.349723	Mann-Whitney
d__Bacteria;p__Firmicutes;c__Clostridia;o__Lachnospirales;f__Lachnospiraceae;g__Lachnospira	5.71429	0.0182852	0	0.00416471	0.333973	0.155865	0.555693	0.342112	Mann-Whitney
d__Bacteria;p__Firmicutes;c__Clostridia;o__Lachnospirales;f__Lachnospiraceae;g__Lachnospiraceae_UCG-008	2.85714	0.0214053	0	0.00104118	0.633292	0.437943	0.81554	0.342112	Mann-Whitney
d__Bacteria;p__Actinobacteriota;c__Actinobacteria;o__Propionibacteriales;f__Nocardioidaceae;g__Nocardioides	4.28571	0.00849196	0	0.0136912	0.523632	0.255428	0.866292	0.342112	Mann-Whitney
d__Bacteria;p__Proteobacteria;c__Alphaproteobacteria;o__Acetobacterales;f__Acetobacteraceae;g__Roseomonas	7.14286	0.00587419	0	0.0156406	0.0313635	0.437943	0.0650772	0.0401613	Mann-Whitney
d__Bacteria;p__Proteobacteria;c__Alphaproteobacteria;o__Sphingomonadales;f__Sphingomonadaceae;g__Sphingomonas	17.1429	0.0130683	0.00636952	0.00202562	0.175336	0.178185	0.122401	0.937886	Mann-Whitney
d__Bacteria;p__Deinococcota;c__Deinococci;o__Deinococcales;f__Deinococcaceae;g__Deinococcus	7.14286	0.00797673	0.0133796	0	0.346393	0.984827	0.155865	0.162587	Mann-Whitney
d__Bacteria;p__Proteobacteria;c__Alphaproteobacteria;o__Rhizobiales;f__Beijerinckiaceae;g__Methylobacterium-Methylorubrum	10	0.0100059	0	0.0103546	0.123396	0.155865	0.384425	0.0401613	Mann-Whitney
d__Bacteria;p__Proteobacteria;c__Gammaproteobacteria;o__Xanthomonadales;f__Xanthomonadaceae;g__Stenotrophomonas	2.85714	0.0176826	0	0.00254453	0.633292	0.437943	0.81554	0.342112	Mann-Whitney
d__Bacteria;p__Firmicutes;c__Bacilli;o__Erysipelotrichales;f__Erysipelotrichaceae;g__Catenisphaera	2.85714	0	0.00423979	0.0150565	0.467091	0.236445	0.236445	1	Mann-Whitney
d__Bacteria;p__Proteobacteria;c__Gammaproteobacteria;o__Burkholderiales;f__Burkholderiaceae;g__Ralstonia	10	0.0151669	0	0.00402648	0.21573	0.0964069	0.960734	0.080631	Mann-Whitney
d__Bacteria;p__Actinobacteriota;c__Actinobacteria;o__Corynebacteriales;__unclassification;__unclassification	1.42857	0	0.0185689	0	0.286505	0.236445		0.342112	Mann-Whitney
d__Bacteria;p__Firmicutes;c__Clostridia;o__Oscillospirales;f__UCG-010;g__UCG-010	4.28571	0.000935261	0	0.0169989	0.271294	0.437943	0.324051	0.162587	Mann-Whitney
d__Bacteria;p__Actinobacteriota;c__Coriobacteriia;o__Coriobacteriales;f__Atopobiaceae;g__Atopobium	1.42857	0.0176826	0	0	0.513417	0.437943	0.437943		Mann-Whitney
d__Bacteria;p__Proteobacteria;c__Alphaproteobacteria;o__Azospirillales;f__Azospirillaceae;g__Skermanella	5.71429	0.0035569	0	0.0139265	0.369873	0.255428	0.628367	0.162587	Mann-Whitney
d__Bacteria;p__Firmicutes;c__Clostridia;o__Oscillospirales;f__Oscillospiraceae;g__Colidextribacter	4.28571	0	0.00912476	0.00815923	0.240557	0.236445	0.0853461	0.614695	Mann-Whitney
d__Bacteria;p__Firmicutes;c__Clostridia;o__Peptostreptococcales-Tissierellales;f__Anaerovoracaceae;g__Family_XIII_AD3011_group	4.28571	0	0.0148393	0.00222429	0.240557	0.236445	0.0853461	0.614695	Mann-Whitney
d__Bacteria;p__Firmicutes;c__Clostridia;o__Lachnospirales;f__Lachnospiraceae;g__Anaerostipes	1.42857	0	0	0.0169192	0.286505		0.236445	0.342112	Mann-Whitney
d__Bacteria;p__Proteobacteria;c__Gammaproteobacteria;o__Burkholderiales;__unclassification;__unclassification	1.42857	0.016752	0	0	0.513417	0.437943	0.437943		Mann-Whitney
d__Bacteria;p__Proteobacteria;c__Gammaproteobacteria;o__Burkholderiales;f__Comamonadaceae;g__Comamonas	5.71429	0.00629739	0.00718921	0.00299901	0.957241	0.828617	0.828617	1	Mann-Whitney
d__Bacteria;p__Actinobacteriota;c__Actinobacteria;o__Micrococcales;f__Dermacoccaceae;g__Dermacoccus	5.71429	0.00551951	0.00949731	0	0.342381	0.584268	0.155865	0.342112	Mann-Whitney
d__Bacteria;p__Proteobacteria;c__Alphaproteobacteria;o__Rhizobiales;f__Rhizobiaceae;g__Allorhizobium-Neorhizobium-Pararhizobium-Rhizobium	2.85714	0	0.0136232	0.00126541	0.467091	0.236445	0.236445	1	Mann-Whitney
d__Bacteria;p__Firmicutes;c__Clostridia;o__Oscillospirales;f__Ruminococcaceae;__unclassification	1.42857	0	0.0142862	0	0.286505	0.236445		0.342112	Mann-Whitney
d__Bacteria;p__Firmicutes;c__Clostridia;o__Lachnospirales;f__Lachnospiraceae;g__Lachnoanaerobaculum	2.85714	0.0046763	0.00958561	0	0.622674	0.770588	0.437943	0.342112	Mann-Whitney
d__Bacteria;p__Proteobacteria;c__Gammaproteobacteria;o__Burkholderiales;f__Comamonadaceae;__unclassification	5.71429	0	0	0.0140774	0.00539857		0.0122689	0.0401613	Mann-Whitney
d__Bacteria;p__Bacteroidota;c__Bacteroidia;o__Bacteroidales;f__Prevotellaceae;g__Prevotellaceae_UCG-001	4.28571	0.00710146	0	0.00697067	0.523632	0.255428	0.866292	0.342112	Mann-Whitney
d__Bacteria;p__Firmicutes;c__Clostridia;o__Peptostreptococcales-Tissierellales;f__Anaerovoracaceae;g__Family_XIII_UCG-001	1.42857	0	0	0.0138018	0.286505		0.236445	0.342112	Mann-Whitney
d__Bacteria;p__Firmicutes;c__Bacilli;o__Bacillales;f__Bacillaceae;g__Bacillus	5.71429	0.0108795	0	0.00291796	0.325366	0.155865	0.527818	0.342112	Mann-Whitney
d__Bacteria;p__Firmicutes;c__Bacilli;o__Bacillales;f__Bacillaceae;g__Anoxybacillus	1.42857	0.0136498	0	0	0.513417	0.437943	0.437943		Mann-Whitney
d__Bacteria;p__Firmicutes;c__Clostridia;o__Lachnospirales;f__Lachnospiraceae;g__[Eubacterium]_ruminantium_group	2.85714	0	0	0.0133833	0.0791641		0.0853461	0.162587	Mann-Whitney
d__Bacteria;p__Proteobacteria;c__Gammaproteobacteria;o__Burkholderiales;f__Comamonadaceae;g__Pelomonas	7.14286	0.0105097	0.00105204	0.00159955	0.696068	0.500674	0.527818	1	Mann-Whitney
d__Bacteria;p__Firmicutes;c__Bacilli;__unclassification;__unclassification;__unclassification	5.71429	0.00238653	0	0.0106933	0.100493	0.437943	0.15242	0.080631	Mann-Whitney
d__Bacteria;p__Firmicutes;c__Clostridia;o__Oscillospirales;f__Oscillospiraceae;g__UCG-003	2.85714	0	0	0.0129943	0.0791641		0.0853461	0.162587	Mann-Whitney
d__Bacteria;p__Firmicutes;c__Clostridia;o__Oscillospirales;f__Ruminococcaceae;g__UBA1819	2.85714	0	0	0.0125758	0.0791641		0.0853461	0.162587	Mann-Whitney
d__Bacteria;p__Bacteroidota;c__Bacteroidia;o__Flavobacteriales;f__Weeksellaceae;g__Chryseobacterium	7.14286	0.00118955	0.00353566	0.00777001	0.293881	0.15242	0.770588	0.349723	Mann-Whitney
d__Bacteria;p__Proteobacteria;c__Gammaproteobacteria;o__Burkholderiales;f__Burkholderiaceae;g__Lautropia	8.57143	0.00391612	0	0.00844855	0.00973004	0.437943	0.0296172	0.019799	Mann-Whitney
d__Bacteria;p__Campilobacterota;c__Campylobacteria;o__Campylobacterales;f__Campylobacteraceae;g__Campylobacter	5.71429	0.0101942	0	0.00214557	0.396542	0.255428	0.752253	0.162587	Mann-Whitney
d__Bacteria;p__Firmicutes;c__Bacilli;o__Bacillales;f__Bacillaceae;g__Amphibacillus	1.42857	0.0117884	0	0	0.513417	0.437943	0.437943		Mann-Whitney
d__Bacteria;p__Firmicutes;c__Bacilli;o__Lactobacillales;f__Carnobacteriaceae;g__Granulicatella	2.85714	0.00775555	0	0.00397166	0.633292	0.437943	0.81554	0.342112	Mann-Whitney
d__Bacteria;p__Firmicutes;c__Clostridia;o__Monoglobales;f__Monoglobaceae;g__Monoglobus	1.42857	0	0	0.011453	0.286505		0.236445	0.342112	Mann-Whitney
d__Bacteria;p__Firmicutes;c__Clostridia;o__Oscillospirales;f__Ruminococcaceae;g__Caproiciproducens	1.42857	0	0	0.0114287	0.286505		0.236445	0.342112	Mann-Whitney
d__Bacteria;p__Actinobacteriota;c__Actinobacteria;o__Corynebacteriales;f__Nocardiaceae;g__Rhodococcus	4.28571	0.00145614	0.00993614	0	0.271294	0.324051	0.437943	0.162587	Mann-Whitney
d__Bacteria;p__Firmicutes;c__Clostridia;o__Oscillospirales;f__Ruminococcaceae;g__uncultured	2.85714	0	0.00193556	0.00937061	0.467091	0.236445	0.236445	1	Mann-Whitney
d__Bacteria;p__Firmicutes;c__Negativicutes;o__Veillonellales-Selenomonadales;f__Selenomonadaceae;__unclassification	1.42857	0	0	0.0112923	0.286505		0.236445	0.342112	Mann-Whitney
d__Bacteria;p__Firmicutes;c__Clostridia;o__Eubacteriales;f__Eubacteriaceae;g__Eubacterium	1.42857	0	0	0.0111927	0.286505		0.236445	0.342112	Mann-Whitney
d__Bacteria;p__Firmicutes;c__Bacilli;o__Lactobacillales;f__Carnobacteriaceae;g__Jeotgalibaca	1.42857	0	0.0111525	0	0.286505	0.236445		0.342112	Mann-Whitney
d__Bacteria;p__Firmicutes;c__Bacilli;o__Lactobacillales;f__Enterococcaceae;g__Enterococcus	4.28571	0.0111339	0	0	0.127641	0.155865	0.155865		Mann-Whitney
d__Bacteria;p__Actinobacteriota;c__Coriobacteriia;o__Coriobacteriales;f__Atopobiaceae;g__Olsenella	4.28571	0	0.00311404	0.00797435	0.232672	0.236445	0.0853461	0.573704	Mann-Whitney
d__Bacteria;p__Firmicutes;c__Bacilli;o__Erysipelotrichales;f__Erysipelatoclostridiaceae;g__Catenibacterium	2.85714	0.00661165	0	0.00442501	0.633292	0.437943	0.81554	0.342112	Mann-Whitney
d__Bacteria;p__Actinobacteriota;c__Actinobacteria;o__Frankiales;f__Geodermatophilaceae;g__Blastococcus	5.71429	0.00720335	0.00198781	0.00182206	0.957241	0.828617	0.828617	1	Mann-Whitney
d__Bacteria;p__Bacteroidota;c__Bacteroidia;o__Bacteroidales;f__Marinifilaceae;g__Butyricimonas	4.28571	0.0071351	0	0.00381901	0.297285	0.437943	0.37349	0.162587	Mann-Whitney
d__Bacteria;p__Firmicutes;c__Clostridia;o__Lachnospirales;f__Lachnospiraceae;g__Oribacterium	1.42857	0	0	0.0108753	0.286505		0.236445	0.342112	Mann-Whitney
d__Bacteria;p__Firmicutes;c__Clostridia;o__Oscillospirales;f__Butyricicoccaceae;g__Butyricicoccus	5.71429	0	0.00341026	0.00733977	0.0859191	0.236445	0.0322979	0.323604	Mann-Whitney
d__Bacteria;p__Fusobacteriota;c__Fusobacteriia;o__Fusobacteriales;f__Fusobacteriaceae;g__Fusobacterium	5.71429	0	0.000737354	0.00988661	0.0815479	0.236445	0.0322979	0.29879	Mann-Whitney
d__Bacteria;p__Firmicutes;c__Clostridia;o__Oscillospirales;f__Oscillospiraceae;g__Oscillospira	5.71429	0.00409413	0.00628253	0	0.106672	0.164849	0.437943	0.080631	Mann-Whitney
d__Bacteria;p__Firmicutes;c__Bacilli;o__Lactobacillales;f__Carnobacteriaceae;g__Atopostipes	4.28571	0	0.00783439	0.00205216	0.240557	0.236445	0.0853461	0.614695	Mann-Whitney
d__Bacteria;p__Proteobacteria;c__Gammaproteobacteria;o__Enterobacterales;f__Enterobacteriaceae;g__Klebsiella	2.85714	0.00421204	0	0.00546619	0.633292	0.437943	0.81554	0.342112	Mann-Whitney
d__Bacteria;p__Bacteroidota;c__Bacteroidia;o__Bacteroidales;f__Barnesiellaceae;g__Barnesiella	4.28571	0	0.00258074	0.00694045	0.224604	0.236445	0.0853461	0.534056	Mann-Whitney
d__Bacteria;p__Proteobacteria;c__Gammaproteobacteria;o__Burkholderiales;f__Methylophilaceae;g__Methylophilus	8.57143	0.00592987	0.00154607	0.00172702	0.528537	0.828617	0.392108	0.349723	Mann-Whitney
d__Bacteria;p__Firmicutes;c__Bacilli;o__Bacillales;f__Bacillaceae;g__Aeribacillus	2.85714	0	0.00165905	0.00752823	0.467091	0.236445	0.236445	1	Mann-Whitney
d__Bacteria;p__Firmicutes;c__Bacilli;o__Lactobacillales;f__Aerococcaceae;g__Aerococcus	2.85714	0.00855273	0	0.00060107	0.633292	0.437943	0.81554	0.342112	Mann-Whitney
d__Bacteria;p__Firmicutes;c__Clostridia;o__Lachnospirales;f__Lachnospiraceae;g__[Eubacterium]_fissicatena_group	2.85714	0	0	0.00899158	0.0791641		0.0853461	0.162587	Mann-Whitney
d__Bacteria;p__Bacteroidota;c__Bacteroidia;o__Bacteroidales;f__Rikenellaceae;__unclassification	1.42857	0	0.00894042	0	0.286505	0.236445		0.342112	Mann-Whitney
d__Bacteria;p__Actinobacteriota;c__Actinobacteria;o__Micrococcales;f__Dermacoccaceae;__unclassification	4.28571	0.00492229	0	0.0039407	0.297285	0.437943	0.37349	0.162587	Mann-Whitney
d__Bacteria;p__Actinobacteriota;c__Actinobacteria;o__Micrococcales;__unclassification;__unclassification	2.85714	0.00806959	0	0.000762147	0.633292	0.437943	0.81554	0.342112	Mann-Whitney
d__Bacteria;p__Actinobacteriota;c__Actinobacteria;o__Micrococcales;f__Intrasporangiaceae;__unclassification	2.85714	0.00512738	0	0.0036613	0.633292	0.437943	0.81554	0.342112	Mann-Whitney
d__Bacteria;p__Firmicutes;c__Clostridia;o__Lachnospirales;f__Lachnospiraceae;g__Lachnospiraceae_FCS020_group	2.85714	0	0.00175122	0.00702796	0.467091	0.236445	0.236445	1	Mann-Whitney
d__Bacteria;p__Firmicutes;c__Bacilli;o__Lactobacillales;f__Aerococcaceae;g__Globicatella	1.42857	0	0.00838741	0	0.286505	0.236445		0.342112	Mann-Whitney
d__Bacteria;p__Firmicutes;c__Clostridia;o__Oscillospirales;f__Ruminococcaceae;g__Fournierella	2.85714	0	0	0.0082994	0.0791641		0.0853461	0.162587	Mann-Whitney
d__Bacteria;p__Firmicutes;c__Clostridia;o__Oscillospirales;f__Ruminococcaceae;g__Incertae_Sedis	2.85714	0	0	0.00822018	0.0791641		0.0853461	0.162587	Mann-Whitney
d__Bacteria;p__Firmicutes;c__Clostridia;o__Oscillospirales;f__Ruminococcaceae;g__[Eubacterium]_siraeum_group	2.85714	0	0.0045163	0.00364413	0.467091	0.236445	0.236445	1	Mann-Whitney
d__Bacteria;p__Firmicutes;c__Clostridia;o__Peptococcales;f__Peptococcaceae;g__uncultured	2.85714	0	0.00682053	0.00130147	0.467091	0.236445	0.236445	1	Mann-Whitney
d__Bacteria;p__Firmicutes;c__Clostridia;o__Clostridia;f__Hungateiclostridiaceae;g__Fastidiosipila	1.42857	0	0.00792656	0	0.286505	0.236445		0.342112	Mann-Whitney
d__Bacteria;p__Firmicutes;c__Clostridia;o__Lachnospirales;f__Lachnospiraceae;g__[Eubacterium]_oxidoreducens_group	2.85714	0	0	0.00782456	0.0791641		0.0853461	0.162587	Mann-Whitney
d__Bacteria;p__Firmicutes;c__Clostridia;o__Lachnospirales;f__Lachnospiraceae;g__[Eubacterium]_ventriosum_group	1.42857	0	0	0.00780884	0.286505		0.236445	0.342112	Mann-Whitney
d__Bacteria;p__Proteobacteria;c__Alphaproteobacteria;o__Rhizobiales;f__Rhizobiaceae;g__Ochrobactrum	1.42857	0	0	0.00776805	0.286505		0.236445	0.342112	Mann-Whitney
d__Bacteria;p__Firmicutes;c__Negativicutes;o__Veillonellales-Selenomonadales;f__Selenomonadaceae;g__Schwartzia	1.42857	0.00775555	0	0	0.513417	0.437943	0.437943		Mann-Whitney
d__Bacteria;p__Firmicutes;c__Negativicutes;o__Veillonellales-Selenomonadales;f__Selenomonadaceae;g__Anaerovibrio	1.42857	0	0.00771069	0	0.286505	0.236445		0.342112	Mann-Whitney
d__Bacteria;p__Bacteroidota;c__Bacteroidia;o__Bacteroidales;f__F082;g__F082	1.42857	0	0.00765005	0	0.286505	0.236445		0.342112	Mann-Whitney
d__Bacteria;p__Firmicutes;c__Bacilli;o__Staphylococcales;f__Staphylococcaceae;g__Jeotgalicoccus	1.42857	0	0.00728137	0	0.286505	0.236445		0.342112	Mann-Whitney
d__Bacteria;p__Actinobacteriota;c__Actinobacteria;o__Micrococcales;f__Dermacoccaceae;g__Yimella	2.85714	0	0	0.00714513	0.0791641		0.0853461	0.162587	Mann-Whitney
d__Bacteria;p__Bacteroidota;c__Bacteroidia;o__Flavobacteriales;f__Weeksellaceae;g__uncultured	1.42857	0.0070653	0	0	0.513417	0.437943	0.437943		Mann-Whitney
d__Bacteria;p__Proteobacteria;c__Gammaproteobacteria;o__Enterobacterales;f__Yersiniaceae;__unclassification	1.42857	0	0	0.00696274	0.286505		0.236445	0.342112	Mann-Whitney
d__Bacteria;p__Bacteroidota;c__Bacteroidia;__unclassification;__unclassification;__unclassification	1.42857	0	0.0069127	0	0.286505	0.236445		0.342112	Mann-Whitney
d__Bacteria;p__Firmicutes;c__Clostridia;o__Peptostreptococcales-Tissierellales;f__Peptostreptococcales-Tissierellales;g__Anaerococcus	5.71429	0	0.00515809	0.00149176	0.208155	0.0853461	0.0853461	0.937886	Mann-Whitney
d__Bacteria;p__Firmicutes;c__Clostridia;o__Oscillospirales;f__Oscillospiraceae;g__uncultured	1.42857	0	0	0.00650737	0.286505		0.236445	0.342112	Mann-Whitney
d__Bacteria;p__Firmicutes;c__Clostridia;o__Oscillospirales;f__Ethanoligenenaceae;__unclassification	1.42857	0	0.00617534	0	0.286505	0.236445		0.342112	Mann-Whitney
d__Bacteria;p__Firmicutes;c__Clostridia;o__Oscillospirales;f__Butyricicoccaceae;__unclassification	2.85714	0	0.00424088	0.00188912	0.467091	0.236445	0.236445	1	Mann-Whitney
d__Bacteria;p__Firmicutes;c__Clostridia;o__Peptostreptococcales-Tissierellales;f__Peptostreptococcales-Tissierellales;g__Finegoldia	4.28571	0	0.00221206	0.00380964	0.232672	0.236445	0.0853461	0.573704	Mann-Whitney
d__Bacteria;p__Firmicutes;c__Clostridia;o__Lachnospirales;f__Lachnospiraceae;g__Eisenbergiella	1.42857	0	0	0.00598678	0.286505		0.236445	0.342112	Mann-Whitney
d__Bacteria;p__Proteobacteria;c__Gammaproteobacteria;o__Enterobacterales;f__Erwiniaceae;g__Pantoea	1.42857	0.00589421	0	0	0.513417	0.437943	0.437943		Mann-Whitney
d__Bacteria;p__Actinobacteriota;c__Actinobacteria;o__Micrococcales;f__Dermabacteraceae;g__Brachybacterium	2.85714	0.00576252	0	0	0.258552	0.255428	0.255428		Mann-Whitney
d__Bacteria;p__Actinobacteriota;c__Actinobacteria;o__Frankiales;f__Nakamurellaceae;g__Nakamurella	2.85714	0.00139465	0	0.00416471	0.622674	0.437943	0.770588	0.342112	Mann-Whitney
d__Bacteria;p__Proteobacteria;c__Alphaproteobacteria;o__Caulobacterales;f__Caulobacteraceae;g__Brevundimonas	4.28571	0.00555231	0	0	0.127641	0.155865	0.155865		Mann-Whitney
d__Bacteria;p__Firmicutes;c__Clostridia;o__Lachnospirales;f__Lachnospiraceae;g__Lachnospiraceae_UCG-010	2.85714	0.00103762	0	0.00447423	0.622674	0.437943	0.770588	0.342112	Mann-Whitney
d__Bacteria;p__Firmicutes;c__Clostridia;o__Lachnospirales;f__Lachnospiraceae;g__uncultured	2.85714	0	0.00433196	0.00106708	0.467091	0.236445	0.236445	1	Mann-Whitney
d__Bacteria;p__Firmicutes;c__Bacilli;o__Erysipelotrichales;f__Erysipelatoclostridiaceae;g__UCG-004	1.42857	0	0.00534582	0	0.286505	0.236445		0.342112	Mann-Whitney
d__Bacteria;p__Firmicutes;c__Clostridia;o__Oscillospirales;f__Ruminococcaceae;g__Negativibacillus	1.42857	0	0	0.00520589	0.286505		0.236445	0.342112	Mann-Whitney
d__Bacteria;p__Firmicutes;c__Clostridia;o__Oscillospirales;f__Ruminococcaceae;g__Candidatus_Soleaferrea	1.42857	0.00516006	0	0	0.513417	0.437943	0.437943		Mann-Whitney
d__Bacteria;p__Firmicutes;c__Clostridia;o__Lachnospirales;f__Lachnospiraceae;g__Stomatobaculum	2.85714	0	0	0.005159	0.0791641		0.0853461	0.162587	Mann-Whitney
d__Bacteria;p__Spirochaetota;c__Spirochaetia;o__Spirochaetales;f__Spirochaetaceae;g__Sphaerochaeta	1.42857	0	0.00506931	0	0.286505	0.236445		0.342112	Mann-Whitney
d__Bacteria;p__Firmicutes;c__Bacilli;o__Izemoplasmatales;f__Izemoplasmatales;g__Izemoplasmatales	1.42857	0	0	0.00501882	0.286505		0.236445	0.342112	Mann-Whitney
d__Bacteria;p__Firmicutes;c__Clostridia;o__Lachnospirales;f__Lachnospiraceae;g__Mobilitalea	1.42857	0	0.00497714	0	0.286505	0.236445		0.342112	Mann-Whitney
d__Bacteria;p__Actinobacteriota;c__Coriobacteriia;o__Coriobacteriales;f__Eggerthellaceae;g__Senegalimassilia	1.42857	0	0	0.0049456	0.286505		0.236445	0.342112	Mann-Whitney
d__Bacteria;p__Actinobacteriota;c__Actinobacteria;o__Corynebacteriales;f__Mycobacteriaceae;g__Mycobacterium	1.42857	0	0.00485909	0	0.286505	0.236445		0.342112	Mann-Whitney
d__Bacteria;p__Bacteroidota;c__Bacteroidia;o__Bacteroidales;f__Porphyromonadaceae;g__Porphyromonas	1.42857	0	0.00480307	0	0.286505	0.236445		0.342112	Mann-Whitney
d__Bacteria;p__Proteobacteria;c__Gammaproteobacteria;o__Burkholderiales;f__Methylophilaceae;__unclassification	4.28571	0.000645007	0	0.00406997	0.284224	0.437943	0.348213	0.162587	Mann-Whitney
d__Bacteria;p__Firmicutes;c__Clostridia;o__Clostridia_vadinBB60_group;f__Clostridia_vadinBB60_group;g__Clostridia_vadinBB60_group	1.42857	0	0	0.0046853	0.286505		0.236445	0.342112	Mann-Whitney
d__Bacteria;p__Proteobacteria;c__Alphaproteobacteria;o__Rhizobiales;f__Xanthobacteraceae;g__Rhodopseudomonas	1.42857	0	0	0.00465983	0.286505		0.236445	0.342112	Mann-Whitney
d__Bacteria;p__Actinobacteriota;c__Actinobacteria;o__Micrococcales;f__Brevibacteriaceae;g__Brevibacterium	2.85714	0.00464633	0	0	0.258552	0.255428	0.255428		Mann-Whitney
d__Bacteria;p__Proteobacteria;c__Gammaproteobacteria;o__Burkholderiales;f__Comamonadaceae;g__Diaphorobacter	2.85714	0.00267678	0	0.00170543	0.633292	0.437943	0.81554	0.342112	Mann-Whitney
d__Bacteria;p__Proteobacteria;c__Alphaproteobacteria;o__Rhizobiales;f__Rhizobiaceae;g__Ensifer	2.85714	0.000296676	0	0.00407822	0.622674	0.437943	0.770588	0.342112	Mann-Whitney
d__Bacteria;p__Firmicutes;c__Clostridia;o__Oscillospirales;f__Butyricicoccaceae;g__UCG-009	2.85714	0	0	0.00431567	0.0791641		0.0853461	0.162587	Mann-Whitney
d__Bacteria;p__Actinobacteriota;c__Actinobacteria;o__Micrococcales;f__Intrasporangiaceae;g__Ornithinimicrobium	1.42857	0	0.00419648	0	0.286505	0.236445		0.342112	Mann-Whitney
d__Bacteria;p__Actinobacteriota;c__Coriobacteriia;o__Coriobacteriales;f__Atopobiaceae;g__Libanicoccus	2.85714	0	0	0.0041558	0.0791641		0.0853461	0.162587	Mann-Whitney
d__Bacteria;p__Actinobacteriota;c__Actinobacteria;o__Corynebacteriales;f__Dietziaceae;g__Dietzia	1.42857	0	0	0.00404592	0.286505		0.236445	0.342112	Mann-Whitney
d__Bacteria;p__Proteobacteria;c__Alphaproteobacteria;o__Rhodobacterales;f__Rhodobacteraceae;g__Amaricoccus	2.85714	0.00398959	0	0	0.258552	0.255428	0.255428		Mann-Whitney
d__Bacteria;p__Desulfobacterota;c__Desulfovibrionia;o__Desulfovibrionales;f__Desulfovibrionaceae;g__Bilophila	1.42857	0	0	0.00390442	0.286505		0.236445	0.342112	Mann-Whitney
d__Bacteria;p__Firmicutes;c__Clostridia;o__Lachnospirales;f__Lachnospiraceae;g__CAG-56	1.42857	0	0	0.00390442	0.286505		0.236445	0.342112	Mann-Whitney
d__Bacteria;p__Synergistota;c__Synergistia;o__Synergistales;f__Synergistaceae;g__Cloacibacillus	1.42857	0	0	0.003885	0.286505		0.236445	0.342112	Mann-Whitney
d__Bacteria;p__Proteobacteria;c__Alphaproteobacteria;o__Rhizobiales;f__Beijerinckiaceae;__unclassification	1.42857	0.00379745	0	0	0.513417	0.437943	0.437943		Mann-Whitney
d__Bacteria;p__Firmicutes;c__Clostridia;o__Lachnospirales;f__Lachnospiraceae;g__XBB1006	1.42857	0	0	0.00379623	0.286505		0.236445	0.342112	Mann-Whitney
d__Bacteria;p__Bacteroidota;c__Bacteroidia;o__Bacteroidales;f__Bacteroidales_RF16_group;g__Bacteroidales_RF16_group	1.42857	0	0.00377894	0	0.286505	0.236445		0.342112	Mann-Whitney
d__Bacteria;p__Actinobacteriota;c__Actinobacteria;o__Micrococcales;f__Bogoriellaceae;g__Georgenia	1.42857	0.00375375	0	0	0.513417	0.437943	0.437943		Mann-Whitney
d__Bacteria;p__Proteobacteria;c__Alphaproteobacteria;o__Acetobacterales;f__Acetobacteraceae;g__Craurococcus-Caldovatus	4.28571	0.00347254	0.000244406	0	0.511791	0.791332	0.255428	0.342112	Mann-Whitney
d__Bacteria;p__Acidobacteriota;c__Vicinamibacteria;o__Vicinamibacterales;f__uncultured;g__uncultured	1.42857	0	0.00368677	0	0.286505	0.236445		0.342112	Mann-Whitney
d__Bacteria;p__Bacteroidota;c__Bacteroidia;o__Bacteroidales;f__Prevotellaceae;g__Prevotellaceae_UCG-004	1.42857	0	0.00368677	0	0.286505	0.236445		0.342112	Mann-Whitney
d__Bacteria;p__Actinobacteriota;c__Actinobacteria;o__Micrococcales;f__Microbacteriaceae;g__Leucobacter	1.42857	0.00341244	0	0	0.513417	0.437943	0.437943		Mann-Whitney
d__Bacteria;p__Firmicutes;c__Clostridia;o__Peptostreptococcales-Tissierellales;f__Peptostreptococcaceae;g__Peptostreptococcus	1.42857	0	0	0.00338383	0.286505		0.236445	0.342112	Mann-Whitney
d__Bacteria;p__Firmicutes;c__Clostridia;o__Lachnospirales;f__Lachnospiraceae;g__Shuttleworthia	2.85714	0	0	0.00332326	0.0791641		0.0853461	0.162587	Mann-Whitney
d__Bacteria;p__Cyanobacteria;c__Sericytochromatia;o__Sericytochromatia;f__Sericytochromatia;g__Sericytochromatia	1.42857	0	0	0.00324217	0.286505		0.236445	0.342112	Mann-Whitney
d__Bacteria;p__Firmicutes;c__Clostridia;o__Peptostreptococcales-Tissierellales;f__Peptostreptococcales-Tissierellales;g__Tissierella	1.42857	0	0.00313376	0	0.286505	0.236445		0.342112	Mann-Whitney
d__Bacteria;p__Firmicutes;c__Bacilli;o__Erysipelotrichales;f__Erysipelotrichaceae;g__Solobacterium	1.42857	0	0	0.00312354	0.286505		0.236445	0.342112	Mann-Whitney
d__Bacteria;p__Proteobacteria;c__Gammaproteobacteria;o__Acidiferrobacterales;f__Acidiferrobacteraceae;g__Sulfurifustis	1.42857	0.00310222	0	0	0.513417	0.437943	0.437943		Mann-Whitney
d__Bacteria;p__Firmicutes;c__Bacilli;o__Lactobacillales;__unclassification;__unclassification	1.42857	0	0	0.00289237	0.286505		0.236445	0.342112	Mann-Whitney
d__Bacteria;p__Proteobacteria;c__Alphaproteobacteria;o__Rhizobiales;f__Rhizobiaceae;g__Rhizobiaceae	1.42857	0	0.00285725	0	0.286505	0.236445		0.342112	Mann-Whitney
d__Bacteria;p__Proteobacteria;c__Alphaproteobacteria;o__Rhizobiales;f__Rhizobiaceae;__unclassification	4.28571	0.00186133	0.00069201	0.000268154	0.954505	0.81554	0.81554	1	Mann-Whitney
d__Bacteria;p__Bacteroidota;c__Bacteroidia;o__Bacteroidales;f__Dysgonomonadaceae;g__Proteiniphilum	1.42857	0	0.00276508	0	0.286505	0.236445		0.342112	Mann-Whitney
d__Bacteria;p__Verrucomicrobiota;c__Verrucomicrobiae;o__Chthoniobacterales;f__Chthoniobacteraceae;g__Candidatus_Udaeobacter	1.42857	0	0.00267291	0	0.286505	0.236445		0.342112	Mann-Whitney
d__Bacteria;p__Firmicutes;c__Clostridia;o__Lachnospirales;f__Defluviitaleaceae;g__Defluviitaleaceae_UCG-011	1.42857	0	0	0.00260295	0.286505		0.236445	0.342112	Mann-Whitney
d__Bacteria;p__Proteobacteria;c__Gammaproteobacteria;o__Xanthomonadales;f__Xanthomonadaceae;__unclassification	1.42857	0	0	0.00250487	0.286505		0.236445	0.342112	Mann-Whitney
d__Bacteria;p__Proteobacteria;c__Gammaproteobacteria;o__Burkholderiales;f__Alcaligenaceae;g__Oligella	1.42857	0	0.00248857	0	0.286505	0.236445		0.342112	Mann-Whitney
d__Bacteria;p__Firmicutes;c__Clostridia;o__Peptostreptococcales-Tissierellales;f__Peptostreptococcaceae;g__uncultured	1.42857	0	0	0.0024121	0.286505		0.236445	0.342112	Mann-Whitney
d__Bacteria;p__Proteobacteria;c__Gammaproteobacteria;o__Xanthomonadales;f__Xanthomonadaceae;g__Arenimonas	1.42857	0	0.0023964	0	0.286505	0.236445		0.342112	Mann-Whitney
d__Bacteria;p__Actinobacteriota;c__Actinobacteria;o__Micrococcales;f__Microbacteriaceae;g__Microbacterium	1.42857	0	0	0.00234265	0.286505		0.236445	0.342112	Mann-Whitney
d__Bacteria;p__Actinobacteriota;c__Coriobacteriia;o__Coriobacteriales;f__Eggerthellaceae;g__uncultured	2.85714	0	0.00126868	0.00104118	0.467091	0.236445	0.236445	1	Mann-Whitney
d__Bacteria;p__Firmicutes;c__Bacilli;o__Bacillales;f__Planococcaceae;g__Lysinibacillus	1.42857	0	0	0.00227391	0.286505		0.236445	0.342112	Mann-Whitney
d__Bacteria;p__Actinobacteriota;c__Actinobacteria;o__Corynebacteriales;f__Nocardiaceae;g__Williamsia	1.42857	0.00225605	0	0	0.513417	0.437943	0.437943		Mann-Whitney
d__Bacteria;p__Firmicutes;c__Bacilli;o__Erysipelotrichales;f__Erysipelotrichaceae;g__Erysipelothrix	1.42857	0.00225474	0	0	0.513417	0.437943	0.437943		Mann-Whitney
d__Bacteria;p__Bacteroidota;c__Bacteroidia;o__Bacteroidales;f__Rikenellaceae;g__dgA-11_gut_group	2.85714	0	0.00156688	0.00066569	0.467091	0.236445	0.236445	1	Mann-Whitney
d__Bacteria;p__Armatimonadota;c__Fimbriimonadia;o__Fimbriimonadales;f__Fimbriimonadaceae;g__Fimbriimonadaceae	1.42857	0.0022299	0	0	0.513417	0.437943	0.437943		Mann-Whitney
d__Bacteria;p__Firmicutes;c__Clostridia;o__Lachnospirales;f__Lachnospiraceae;g__[Ruminococcus]_gnavus_group	1.42857	0	0	0.00216928	0.286505		0.236445	0.342112	Mann-Whitney
d__Bacteria;p__Patescibacteria;c__Gracilibacteria;o__Absconditabacteriales_(SR1);f__Absconditabacteriales_(SR1);g__Absconditabacteriales_(SR1)	2.85714	0.00073252	0	0.00139727	0.622674	0.437943	0.770588	0.342112	Mann-Whitney
d__Bacteria;p__Actinobacteriota;c__Actinobacteria;o__Micrococcales;f__Micrococcaceae;g__Arthrobacter	1.42857	0	0	0.00207	0.286505		0.236445	0.342112	Mann-Whitney
d__Bacteria;p__Firmicutes;c__Clostridia;o__Oscillospirales;f__UCG-011;g__UCG-011	2.85714	0	0	0.00201257	0.0791641		0.0853461	0.162587	Mann-Whitney
d__Bacteria;p__Firmicutes;c__Bacilli;o__Paenibacillales;f__Paenibacillaceae;g__Paenibacillus	1.42857	0	0.00193556	0	0.286505	0.236445		0.342112	Mann-Whitney
d__Bacteria;p__Firmicutes;c__Clostridia;o__Clostridiales;f__Clostridiaceae;g__Clostridium_sensu_stricto_12	1.42857	0	0.00193556	0	0.286505	0.236445		0.342112	Mann-Whitney
d__Bacteria;p__Bacteroidota;c__Bacteroidia;o__Cytophagales;f__Hymenobacteraceae;g__Hymenobacter	1.42857	0.0019279	0	0	0.513417	0.437943	0.437943		Mann-Whitney
d__Bacteria;p__Firmicutes;c__Bacilli;o__Erysipelotrichales;f__Erysipelotrichaceae;g__Turicibacter	2.85714	0	0	0.00190254	0.0791641		0.0853461	0.162587	Mann-Whitney
d__Bacteria;p__Verrucomicrobiota;c__Verrucomicrobiae;o__Verrucomicrobiales;f__Rubritaleaceae;g__Luteolibacter	1.42857	0	0.00175122	0	0.286505	0.236445		0.342112	Mann-Whitney
d__Bacteria;p__Firmicutes;c__Bacilli;o__Erysipelotrichales;f__Erysipelatoclostridiaceae;g__Erysipelatoclostridium	1.42857	0.00159102	0	0	0.513417	0.437943	0.437943		Mann-Whitney
d__Bacteria;p__Actinobacteriota;c__Actinobacteria;o__Micrococcales;f__Dermacoccaceae;g__Kytococcus	1.42857	0.00155111	0	0	0.513417	0.437943	0.437943		Mann-Whitney
d__Bacteria;p__Firmicutes;c__Negativicutes;o__Veillonellales-Selenomonadales;f__Selenomonadaceae;g__uncultured	1.42857	0	0	0.00147485	0.286505		0.236445	0.342112	Mann-Whitney
d__Bacteria;p__Actinobacteriota;c__Actinobacteria;o__Pseudonocardiales;f__Pseudonocardiaceae;__unclassification	1.42857	0	0	0.00147485	0.286505		0.236445	0.342112	Mann-Whitney
d__Bacteria;p__Proteobacteria;c__Gammaproteobacteria;__unclassification;__unclassification;__unclassification	1.42857	0.00144375	0	0	0.513417	0.437943	0.437943		Mann-Whitney
d__Bacteria;p__Proteobacteria;c__Gammaproteobacteria;o__Burkholderiales;f__Comamonadaceae;g__Aquabacterium	1.42857	0	0.00138254	0	0.286505	0.236445		0.342112	Mann-Whitney
d__Bacteria;p__Firmicutes;c__Bacilli;o__Lactobacillales;f__Aerococcaceae;g__Abiotrophia	2.85714	0.00067731	0	0.000670385	0.633292	0.437943	0.81554	0.342112	Mann-Whitney
d__Bacteria;p__Actinobacteriota;c__Coriobacteriia;o__Coriobacteriales;f__Eggerthellaceae;g__Slackia	1.42857	0	0	0.00130147	0.286505		0.236445	0.342112	Mann-Whitney
d__Bacteria;p__Proteobacteria;c__Gammaproteobacteria;o__Burkholderiales;f__Oxalobacteraceae;__unclassification	1.42857	0	0	0.00130147	0.286505		0.236445	0.342112	Mann-Whitney
d__Bacteria;p__Firmicutes;c__Clostridia;o__Peptostreptococcales-Tissierellales;f__Peptostreptococcales-Tissierellales;g__Parvimonas	1.42857	0	0	0.00129882	0.286505		0.236445	0.342112	Mann-Whitney
d__Bacteria;p__Patescibacteria;c__Parcubacteria;o__Candidatus_Jorgensenbacteria;f__Candidatus_Jorgensenbacteria;g__Candidatus_Jorgensenbacteria	1.42857	0	0	0.00126231	0.286505		0.236445	0.342112	Mann-Whitney
d__Bacteria;p__Proteobacteria;c__Gammaproteobacteria;o__Pasteurellales;f__Pasteurellaceae;g__Actinobacillus	2.85714	0	0.000368677	0.000889171	0.467091	0.236445	0.236445	1	Mann-Whitney
d__Bacteria;p__Patescibacteria;c__Saccharimonadia;o__Saccharimonadales;f__Saccharimonadaceae;g__TM7x	1.42857	0	0	0.00121817	0.286505		0.236445	0.342112	Mann-Whitney
d__Bacteria;p__Firmicutes;c__Bacilli;o__Erysipelotrichales;f__Erysipelotrichaceae;g__Bulleidia	1.42857	0	0	0.00111328	0.286505		0.236445	0.342112	Mann-Whitney
d__Bacteria;p__Planctomycetota;c__Planctomycetes;o__Gemmatales;f__Gemmataceae;g__Gemmata	1.42857	0	0.00110603	0	0.286505	0.236445		0.342112	Mann-Whitney
d__Bacteria;p__Firmicutes;c__Clostridia;o__Clostridiales;f__Oxobacteraceae;g__Oxobacter	1.42857	0	0	0.00104118	0.286505		0.236445	0.342112	Mann-Whitney
d__Bacteria;p__Firmicutes;c__Clostridia;o__Oscillospirales;f__uncultured;g__uncultured	1.42857	0	0	0.00104118	0.286505		0.236445	0.342112	Mann-Whitney
d__Bacteria;p__Cyanobacteria;c__Cyanobacteriia;o__Cyanobacteriales;f__Chroococcidiopsaceae;g__Chroococcidiopsis_SAG_2023	1.42857	0	0	0.00104118	0.286505		0.236445	0.342112	Mann-Whitney
d__Bacteria;p__Proteobacteria;c__Gammaproteobacteria;o__Pseudomonadales;f__Moraxellaceae;g__Alkanindiges	1.42857	0.00102548	0	0	0.513417	0.437943	0.437943		Mann-Whitney
d__Bacteria;p__Actinobacteriota;c__Actinobacteria;o__Corynebacteriales;f__Corynebacteriaceae;__unclassification	1.42857	0	0	0.0010178	0.286505		0.236445	0.342112	Mann-Whitney
d__Bacteria;p__Firmicutes;c__Clostridia;o__Lachnospirales;f__Lachnospiraceae;g__Anaerostignum	1.42857	0	0	0.000998535	0.286505		0.236445	0.342112	Mann-Whitney
d__Bacteria;p__Proteobacteria;c__Alphaproteobacteria;o__Rhodobacterales;f__Rhodobacteraceae;g__Tabrizicola	1.42857	0.000983876	0	0	0.513417	0.437943	0.437943		Mann-Whitney
d__Bacteria;p__Proteobacteria;c__Gammaproteobacteria;o__Burkholderiales;f__Comamonadaceae;g__Tepidimonas	1.42857	0	0	0.000940911	0.286505		0.236445	0.342112	Mann-Whitney
d__Bacteria;p__Actinobacteriota;c__Actinobacteria;o__Propionibacteriales;f__Propionibacteriaceae;g__Pseudopropionibacterium	1.42857	0	0	0.000938539	0.286505		0.236445	0.342112	Mann-Whitney
d__Bacteria;p__Planctomycetota;c__Planctomycetes;o__Gemmatales;f__Gemmataceae;g__uncultured	1.42857	0.000930665	0	0	0.513417	0.437943	0.437943		Mann-Whitney
d__Bacteria;p__Proteobacteria;c__Gammaproteobacteria;o__Burkholderiales;f__Oxalobacteraceae;g__Noviherbaspirillum	1.42857	0.000912367	0	0	0.513417	0.437943	0.437943		Mann-Whitney
d__Bacteria;p__Proteobacteria;c__Gammaproteobacteria;o__Pseudomonadales;f__Pseudomonadaceae;g__Thiopseudomonas	1.42857	0	0	0.000903865	0.286505		0.236445	0.342112	Mann-Whitney
d__Bacteria;p__Actinobacteriota;c__Actinobacteria;o__Frankiales;f__uncultured;g__uncultured	1.42857	0.000899274	0	0	0.513417	0.437943	0.437943		Mann-Whitney
d__Bacteria;p__Proteobacteria;c__Gammaproteobacteria;o__Vibrionales;f__Vibrionaceae;g__Photobacterium	1.42857	0	0	0.000889237	0.286505		0.236445	0.342112	Mann-Whitney
d__Bacteria;p__Bacteroidota;c__Bacteroidia;o__Chitinophagales;f__Chitinophagaceae;g__Sediminibacterium	1.42857	0.000867184	0	0	0.513417	0.437943	0.437943		Mann-Whitney
d__Bacteria;p__Firmicutes;c__Clostridia;o__Peptostreptococcales-Tissierellales;f__Peptostreptococcales-Tissierellales;g__Fenollaria	1.42857	0	0	0.000751337	0.286505		0.236445	0.342112	Mann-Whitney
d__Bacteria;p__Proteobacteria;c__Alphaproteobacteria;o__Acetobacterales;f__Acetobacteraceae;g__uncultured	1.42857	0	0.000737354	0	0.286505	0.236445		0.342112	Mann-Whitney
d__Bacteria;p__Proteobacteria;c__Alphaproteobacteria;o__Acetobacterales;f__Acetobacteraceae;g__Acetobacter	1.42857	0	0	0.000730899	0.286505		0.236445	0.342112	Mann-Whitney
d__Bacteria;p__Proteobacteria;c__Gammaproteobacteria;o__Pseudomonadales;f__Moraxellaceae;g__Psychrobacter	1.42857	0	0	0.000730899	0.286505		0.236445	0.342112	Mann-Whitney
d__Bacteria;p__Firmicutes;c__Clostridia;o__Lachnospirales;f__Lachnospiraceae;g__Lachnospiraceae_AC2044_group	1.42857	0	0.000672117	0	0.286505	0.236445		0.342112	Mann-Whitney
d__Bacteria;p__Firmicutes;c__Clostridia;o__Peptostreptococcales-Tissierellales;f__Anaerovoracaceae;g__[Eubacterium]_brachy_group	1.42857	0.000629681	0	0	0.513417	0.437943	0.437943		Mann-Whitney
d__Bacteria;p__Fusobacteriota;c__Fusobacteriia;o__Fusobacteriales;f__Leptotrichiaceae;g__Leptotrichia	1.42857	0.000622575	0	0	0.513417	0.437943	0.437943		Mann-Whitney
d__Bacteria;p__Actinobacteriota;c__Actinobacteria;o__Micrococcales;f__Micrococcaceae;__unclassification	1.42857	0	0	0.000610683	0.286505		0.236445	0.342112	Mann-Whitney
d__Bacteria;p__Actinobacteriota;c__Actinobacteria;o__Propionibacteriales;f__Propionibacteriaceae;g__Propionibacterium	1.42857	0	0	0.00057161	0.286505		0.236445	0.342112	Mann-Whitney
d__Bacteria;p__Verrucomicrobiota;c__Verrucomicrobiae;o__Opitutales;f__Puniceicoccaceae;g__uncultured	1.42857	0.0005534	0	0	0.513417	0.437943	0.437943		Mann-Whitney
d__Bacteria;p__Verrucomicrobiota;c__Verrucomicrobiae;o__Verrucomicrobiales;f__Verrucomicrobiaceae;__unclassification	1.42857	0.0005534	0	0	0.513417	0.437943	0.437943		Mann-Whitney
d__Bacteria;p__Firmicutes;c__Bacilli;o__Bacillales;f__Planococcaceae;__unclassification	1.42857	0	0	0.000542319	0.286505		0.236445	0.342112	Mann-Whitney
d__Bacteria;p__Proteobacteria;c__Gammaproteobacteria;o__Burkholderiales;f__Methylophilaceae;g__Methylotenera	1.42857	0	0	0.000536308	0.286505		0.236445	0.342112	Mann-Whitney
d__Bacteria;p__Patescibacteria;c__Saccharimonadia;o__Saccharimonadales;f__Saccharimonadales;g__Saccharimonadales	1.42857	0.000533248	0	0	0.513417	0.437943	0.437943		Mann-Whitney
d__Bacteria;p__Proteobacteria;c__Alphaproteobacteria;o__Rhizobiales;f__Beijerinckiaceae;g__Bosea	1.42857	0.000511616	0	0	0.513417	0.437943	0.437943		Mann-Whitney
d__Bacteria;p__Bacteroidota;c__Bacteroidia;o__Flavobacteriales;f__Flavobacteriaceae;g__Flavobacterium	1.42857	0.000474682	0	0	0.513417	0.437943	0.437943		Mann-Whitney
d__Bacteria;p__Myxococcota;c__Polyangia;o__Haliangiales;f__Haliangiaceae;g__Haliangium	1.42857	0	0.000460846	0	0.286505	0.236445		0.342112	Mann-Whitney
d__Bacteria;p__Planctomycetota;c__Pla4_lineage;o__Pla4_lineage;f__Pla4_lineage;g__Pla4_lineage	1.42857	0	0.000460846	0	0.286505	0.236445		0.342112	Mann-Whitney
d__Bacteria;p__Firmicutes;c__Bacilli;o__Lactobacillales;f__Leuconostocaceae;g__Leuconostoc	1.42857	0.000456184	0	0	0.513417	0.437943	0.437943		Mann-Whitney
d__Bacteria;p__Proteobacteria;c__Gammaproteobacteria;o__Pasteurellales;f__Pasteurellaceae;g__Pasteurella	1.42857	0	0	0.000450802	0.286505		0.236445	0.342112	Mann-Whitney
d__Bacteria;p__Patescibacteria;c__Parcubacteria;o__Candidatus_Azambacteria;f__Candidatus_Azambacteria;g__Candidatus_Azambacteria	1.42857	0.000432906	0	0	0.513417	0.437943	0.437943		Mann-Whitney
d__Bacteria;p__Acidobacteriota;c__Holophagae;o__Subgroup_7;f__Subgroup_7;g__Subgroup_7	1.42857	0	0.000368677	0	0.286505	0.236445		0.342112	Mann-Whitney
d__Bacteria;p__Actinobacteriota;c__Thermoleophilia;o__Solirubrobacterales;f__67-14;g__67-14	1.42857	0	0.000368677	0	0.286505	0.236445		0.342112	Mann-Whitney
d__Bacteria;p__Myxococcota;c__Myxococcia;o__Myxococcales;f__Anaeromyxobacteraceae;g__Anaeromyxobacter	1.42857	0.000356011	0	0	0.513417	0.437943	0.437943		Mann-Whitney
d__Bacteria;p__Proteobacteria;c__Alphaproteobacteria;o__Rhizobiales;f__Beijerinckiaceae;g__uncultured	1.42857	0	0.000305508	0	0.286505	0.236445		0.342112	Mann-Whitney
d__Bacteria;p__Proteobacteria;c__Gammaproteobacteria;o__Xanthomonadales;f__Xanthomonadaceae;g__Vulcaniibacterium	1.42857	0	0	0.000300535	0.286505		0.236445	0.342112	Mann-Whitney
d__Bacteria;p__Bacteroidota;c__Bacteroidia;o__Chitinophagales;f__Saprospiraceae;g__Haliscomenobacter	1.42857	0	0	0.000268154	0.286505		0.236445	0.342112	Mann-Whitney
d__Bacteria;p__Proteobacteria;c__Alphaproteobacteria;o__Sphingomonadales;f__Sphingomonadaceae;g__Rhizorhapis	1.42857	0.000161252	0	0	0.513417	0.437943	0.437943		Mann-Whitney
d__Bacteria;p__Verrucomicrobiota;c__Verrucomicrobiae;o__Chthoniobacterales;f__Terrimicrobiaceae;g__Terrimicrobium	1.42857	0.000118065	0	0	0.513417	0.437943	0.437943		Mann-Whitney

## Sheet: Species
Supplementary Table S6. Comparison of relative abundance in FPHL, MPHL, and control groups
Species	prevalence(%)	Case. F	Case. M	Control	Kruskal-wallis;p	Case. F vs Case. M	Case. F vs Control	Case. M vs Control	comparison test
d__Bacteria;p__Actinobacteriota;c__Actinobacteria;o__Propionibacteriales;f__Propionibacteriaceae;g__Cutibacterium;__unclassification	100	62.3242	77.9424	42.046	0.00214683	0.0982197	0.0258917	0.000686822	Mann-Whitney
d__Bacteria;p__Actinobacteriota;c__Actinobacteria;o__Corynebacteriales;f__Corynebacteriaceae;g__Lawsonella;s__uncultured_bacterium	67.1429	16.3939	3.54226	27.0906	0.00274339	0.118038	0.0538666	0.000400578	Mann-Whitney
d__Bacteria;p__Firmicutes;c__Bacilli;o__Staphylococcales;f__Staphylococcaceae;g__Staphylococcus;__unclassification	91.4286	16.4534	8.72272	14.5398	0.258379	0.275678	0.627521	0.0908468	Mann-Whitney
d__Bacteria;p__Proteobacteria;c__Gammaproteobacteria;o__Pseudomonadales;f__Pseudomonadaceae;g__Pseudomonas;__unclassification	32.8571	0.133554	5.39926	3.79793	0.000232112	0.604923	9.08792e-05	0.0103969	Mann-Whitney
d__Bacteria;p__Firmicutes;c__Clostridia;o__Clostridiales;f__Clostridiaceae;g__Clostridium_sensu_stricto_1;s__Clostridium_septicum	7.14286	0.00545391	0	1.51919	0.029239	0.437943	0.0597325	0.0401613	Mann-Whitney
d__Bacteria;p__Bacteroidota;c__Bacteroidia;o__Bacteroidales;f__Bacteroidaceae;g__Bacteroides;s__Bacteroides_caccae	17.1429	0.0198511	0.00654402	1.37179	0.000748116	0.828617	0.00211896	0.00552968	Mann-Whitney
d__Bacteria;p__Actinobacteriota;c__Actinobacteria;o__Propionibacteriales;f__Propionibacteriaceae;g__Cutibacterium;s__Cutibacterium_granulosum	17.1429	0.151574	0.658771	0.0295835	0.0373404	0.0312259	0.984827	0.0521263	Mann-Whitney
d__Bacteria;p__Bacteroidota;c__Bacteroidia;o__Bacteroidales;f__Bacteroidaceae;g__Bacteroides;s__Bacteroides_fragilis	10	0.000760924	0	0.786417	0.0016017	0.437943	0.00677352	0.00958437	Mann-Whitney
d__Bacteria;__unclassification;__unclassification;__unclassification;__unclassification;__unclassification;__unclassification	40	0.35962	0.033856	0.388737	0.00614956	0.104008	0.00245453	0.0694311	Mann-Whitney
d__Bacteria;p__Actinobacteriota;c__Actinobacteria;o__Corynebacteriales;f__Corynebacteriaceae;g__Corynebacterium;s__Corynebacterium_tuberculostearicum	15.7143	0.0906571	0.490425	0.165437	0.19828	0.0790964	0.188299	0.643793	Mann-Whitney
d__Bacteria;p__Proteobacteria;c__Gammaproteobacteria;o__Pseudomonadales;f__Pseudomonadaceae;g__Pseudomonas;s__Pseudomonas_veronii	8.57143	0	0.395855	0.273927	0.0509397	0.0853461	0.0122689	0.446117	Mann-Whitney
d__Bacteria;p__Proteobacteria;c__Gammaproteobacteria;o__Enterobacterales;f__Enterobacteriaceae;g__Escherichia-Shigella;__unclassification	27.1429	0.0105026	0.0284976	0.610327	0.00161156	0.87672	0.0017316	0.00764291	Mann-Whitney
d__Bacteria;p__Firmicutes;c__Clostridia;o__Lachnospirales;f__Lachnospiraceae;g__Blautia;__unclassification	20	0.122866	0.0101058	0.417757	0.212472	0.344003	0.334595	0.084922	Mann-Whitney
d__Bacteria;p__Proteobacteria;c__Alphaproteobacteria;o__Rhizobiales;f__Rhizobiaceae;g__Phyllobacterium;__unclassification	14.2857	0.488449	0	0	0.000497011	0.00479822	0.00479822		Mann-Whitney
d__Bacteria;p__Actinobacteriota;c__Actinobacteria;o__Propionibacteriales;f__Propionibacteriaceae;g__Cutibacterium;s__Cutibacterium_acnes	4.28571	0.0862187	0.343833	0.00332965	0.943497	0.770588	0.81554	1	Mann-Whitney
d__Bacteria;p__Proteobacteria;c__Gammaproteobacteria;o__Burkholderiales;f__Neisseriaceae;g__uncultured;s__uncultured_organism	20	0.0948167	0.0073566	0.318284	0.576512	0.468902	0.322015	0.748872	Mann-Whitney
d__Bacteria;p__Firmicutes;c__Clostridia;o__Lachnospirales;f__Lachnospiraceae;__unclassification;__unclassification	35.7143	0.0720326	0.0522031	0.232428	2.81081e-05	0.625711	0.00028221	0.000106648	Mann-Whitney
d__Bacteria;p__Actinobacteriota;c__Actinobacteria;o__Micrococcales;f__Micrococcaceae;g__Micrococcus;__unclassification	18.5714	0.0793896	0.0112536	0.262173	0.430593	0.328415	0.652198	0.212878	Mann-Whitney
d__Bacteria;p__Firmicutes;c__Bacilli;o__Lactobacillales;f__Streptococcaceae;g__Streptococcus;__unclassification	37.1429	0.154542	0.0469661	0.142744	0.0054389	0.957835	0.00835255	0.00571603	Mann-Whitney
d__Bacteria;p__Firmicutes;c__Clostridia;o__Oscillospirales;f__Ruminococcaceae;g__Faecalibacterium;__unclassification	20	0.00448648	0.0213073	0.29422	0.000232269	0.15242	0.000138653	0.0169012	Mann-Whitney
d__Bacteria;p__Firmicutes;c__Bacilli;o__Lactobacillales;f__Lactobacillaceae;g__Lactobacillus;s__Lactobacillus_amylovorus	18.5714	0	0.0456452	0.2405	5.08619e-05	0.0322979	2.2602e-05	0.0201337	Mann-Whitney
d__Bacteria;p__Firmicutes;c__Clostridia;o__Clostridiales;f__Clostridiaceae;g__Clostridium_sensu_stricto_1;__unclassification	20	0.100527	0.109108	0.074601	0.00614089	1	0.00647178	0.0203146	Mann-Whitney
d__Bacteria;p__Bacteroidota;c__Bacteroidia;o__Bacteroidales;f__Prevotellaceae;g__Prevotella;__unclassification	20	0.0360317	0.0481587	0.187187	0.138855	0.522159	0.186241	0.0617475	Mann-Whitney
d__Bacteria;p__Actinobacteriota;c__Actinobacteria;o__Corynebacteriales;f__Nocardiaceae;g__Gordonia;__unclassification	2.85714	0.0129351	0	0.168998	0.622674	0.437943	0.770588	0.342112	Mann-Whitney
d__Bacteria;p__Firmicutes;c__Clostridia;o__Oscillospirales;f__Ruminococcaceae;g__Ruminococcus;s__metagenome	12.8571	0.00464342	0.00838741	0.167942	0.0288347	0.866292	0.0310611	0.047608	Mann-Whitney
d__Bacteria;p__Firmicutes;c__Clostridia;o__Peptostreptococcales-Tissierellales;f__Peptostreptococcaceae;g__Romboutsia;__unclassification	14.2857	0.0527955	0.00721385	0.119361	0.0553369	0.720523	0.0335647	0.0998904	Mann-Whitney
d__Bacteria;p__Firmicutes;c__Clostridia;o__Oscillospirales;f__Oscillospiraceae;g__UCG-002;__unclassification	10	0.00975096	0.0157193	0.139494	0.618132	0.689268	0.332092	0.654732	Mann-Whitney
d__Bacteria;p__Bacteroidota;c__Bacteroidia;o__Bacteroidales;f__Bacteroidaceae;g__Bacteroides;__unclassification	11.4286	0.00620444	0.0275361	0.126011	0.0641798	0.348213	0.0225826	0.244422	Mann-Whitney
d__Bacteria;p__Firmicutes;c__Bacilli;o__Lactobacillales;f__Lactobacillaceae;g__Lactobacillus;__unclassification	25.7143	0.109041	0.0086666	0.0411205	0.448723	0.59427	0.483732	0.197343	Mann-Whitney
d__Bacteria;p__Proteobacteria;c__Gammaproteobacteria;o__Burkholderiales;f__Hydrogenophilaceae;g__Hydrogenophilus;__unclassification	20	0.0976717	0.0100511	0.0453962	0.979194	0.876116	1	0.861695	Mann-Whitney
d__Bacteria;p__Firmicutes;c__Negativicutes;o__Veillonellales-Selenomonadales;f__Veillonellaceae;g__Megasphaera;s__Megasphaera_elsdenii	11.4286	0.0479894	0.0242887	0.0764601	0.0922703	0.828617	0.0790964	0.098042	Mann-Whitney
d__Bacteria;p__Actinobacteriota;c__Actinobacteria;o__Micrococcales;f__Micrococcaceae;g__Rothia;__unclassification	25.7143	0.0425459	0.0088181	0.0902751	5.94245e-05	0.924244	0.000334312	0.00065829	Mann-Whitney
d__Bacteria;p__Verrucomicrobiota;c__Verrucomicrobiae;o__Verrucomicrobiales;f__Akkermansiaceae;g__Akkermansia;s__Akkermansia_muciniphila	7.14286	0	0.00110434	0.138667	0.0242324	0.236445	0.0122689	0.151076	Mann-Whitney
d__Bacteria;p__Firmicutes;c__Clostridia;o__Clostridiales;f__Clostridiaceae;g__Clostridium_sensu_stricto_1;s__uncultured_bacterium	12.8571	0.0393982	0.0731357	0.0122278	0.146355	0.0708104	0.0708104	0.922895	Mann-Whitney
d__Bacteria;p__Proteobacteria;c__Gammaproteobacteria;o__Enterobacterales;f__Enterobacteriaceae;__unclassification;__unclassification	7.14286	0.0053252	0.115238	0.00242751	0.75765	0.584268	0.555693	1	Mann-Whitney
d__Bacteria;p__Firmicutes;c__Clostridia;o__Lachnospirales;f__Lachnospiraceae;g__Coprococcus;__unclassification	4.28571	0.00848493	0	0.104698	0.284224	0.437943	0.348213	0.162587	Mann-Whitney
d__Bacteria;p__Firmicutes;c__Clostridia;o__Christensenellales;f__Christensenellaceae;g__Christensenellaceae_R-7_group;s__human_gut	11.4286	0.03518	0	0.0752603	0.00814863	0.255428	0.0362389	0.00958437	Mann-Whitney
d__Bacteria;p__Proteobacteria;c__Gammaproteobacteria;o__Pseudomonadales;f__Moraxellaceae;g__Enhydrobacter;__unclassification	25.7143	0.073961	0.021106	0.0144212	0.44823	0.305673	1	0.200366	Mann-Whitney
d__Bacteria;p__Proteobacteria;c__Alphaproteobacteria;o__Caulobacterales;f__Caulobacteraceae;g__Caulobacter;__unclassification	15.7143	0.0568287	0.0188947	0.0333378	0.0234601	0.555693	0.0335168	0.0301559	Mann-Whitney
d__Bacteria;p__Actinobacteriota;c__Actinobacteria;o__Actinomycetales;f__Actinomycetaceae;g__Actinotignum;s__uncultured_bacterium	2.85714	0	0.108769	0	0.0791641	0.0853461		0.162587	Mann-Whitney
d__Bacteria;p__Firmicutes;c__Clostridia;o__Oscillospirales;f__Oscillospiraceae;g__UCG-005;__unclassification	8.57143	0	0.0238071	0.0801782	0.0492217	0.0122689	0.0853461	0.420565	Mann-Whitney
d__Bacteria;p__Firmicutes;c__Negativicutes;o__Veillonellales-Selenomonadales;f__Veillonellaceae;g__Veillonella;__unclassification	11.4286	0.0750737	0.000922679	0.0245808	0.00924741	0.81554	0.0120441	0.0320153	Mann-Whitney
d__Bacteria;p__Bacteroidota;c__Bacteroidia;o__Bacteroidales;f__Bacteroidaceae;g__Bacteroides;s__Bacteroides_plebeius	4.28571	0.0946945	0	0.00516028	0.297285	0.437943	0.37349	0.162587	Mann-Whitney
d__Bacteria;p__Firmicutes;c__Clostridia;o__Lachnospirales;f__Lachnospiraceae;g__Lachnospiraceae_NC2004_group;s__uncultured_bacterium	7.14286	0.0214053	0.00995428	0.0643829	0.27243	0.81554	0.15242	0.29879	Mann-Whitney
d__Bacteria;p__Bacteroidota;c__Bacteroidia;o__Bacteroidales;f__Bacteroidaceae;g__Bacteroides;s__Bacteroides_uniformis	7.14286	0	0.00626751	0.0853497	0.0258388	0.236445	0.0122689	0.164934	Mann-Whitney
d__Bacteria;p__Firmicutes;c__Clostridia;o__Oscillospirales;f__Oscillospiraceae;g__UCG-002;s__uncultured_organism	5.71429	0	0	0.0909717	0.00539857		0.0122689	0.0401613	Mann-Whitney
d__Bacteria;p__Actinobacteriota;c__Actinobacteria;o__Bifidobacteriales;f__Bifidobacteriaceae;g__Bifidobacterium;s__Bifidobacterium_adolescentis	2.85714	0	0	0.0903033	0.0791641		0.0853461	0.162587	Mann-Whitney
d__Bacteria;p__Firmicutes;c__Clostridia;o__Oscillospirales;f__Oscillospiraceae;g__UCG-005;s__uncultured_organism	10	0.00240066	0.00497714	0.0816233	0.0335807	0.770588	0.0247464	0.0895157	Mann-Whitney
d__Bacteria;p__Firmicutes;c__Clostridia;o__Oscillospirales;f__Ruminococcaceae;g__Faecalibacterium;s__metagenome	2.85714	0.0356755	0	0.0471133	0.633292	0.437943	0.81554	0.342112	Mann-Whitney
d__Bacteria;p__Bacteroidota;c__Bacteroidia;o__Bacteroidales;f__Rikenellaceae;g__Rikenellaceae_RC9_gut_group;s__uncultured_bacterium	7.14286	0.00434311	0.0601866	0.0171892	0.293881	0.770588	0.15242	0.349723	Mann-Whitney
d__Bacteria;p__Firmicutes;c__Negativicutes;o__Veillonellales-Selenomonadales;f__Veillonellaceae;g__Dialister;__unclassification	5.71429	0	0.00353388	0.0770074	0.0815479	0.236445	0.0322979	0.29879	Mann-Whitney
d__Bacteria;p__Actinobacteriota;c__Actinobacteria;o__Corynebacteriales;f__Corynebacteriaceae;g__Corynebacterium;__unclassification	17.1429	0.0344493	0.00202772	0.0427224	0.112994	0.206588	0.33219	0.0354328	Mann-Whitney
d__Bacteria;p__Firmicutes;c__Clostridia;o__Lachnospirales;f__Lachnospiraceae;g__[Eubacterium]_hallii_group;__unclassification	2.85714	0	0.00193556	0.0767869	0.467091	0.236445	0.236445	1	Mann-Whitney
d__Bacteria;p__Bacteroidota;c__Bacteroidia;o__Bacteroidales;f__Prevotellaceae;g__Alloprevotella;s__uncultured_Bacteroidales	1.42857	0.0775555	0	0	0.513417	0.437943	0.437943		Mann-Whitney
d__Bacteria;p__Firmicutes;c__Clostridia;o__Lachnospirales;f__Lachnospiraceae;g__Fusicatenibacter;s__uncultured_organism	4.28571	0	0	0.0766889	0.0210734		0.0322979	0.080631	Mann-Whitney
d__Bacteria;p__Actinobacteriota;c__Actinobacteria;o__Micrococcales;f__Micrococcaceae;g__Kocuria;s__Kocuria_rhizophila	7.14286	0.0380657	0.0195336	0.0186539	0.600461	0.37349	0.37349	1	Mann-Whitney
d__Bacteria;p__Firmicutes;c__Clostridia;o__Oscillospirales;f__Ruminococcaceae;g__Subdoligranulum;s__uncultured_bacterium	7.14286	0.0314481	0	0.0432883	0.34587	0.155865	0.954503	0.162587	Mann-Whitney
d__Bacteria;p__Actinobacteriota;c__Actinobacteria;o__Micrococcales;f__Micrococcaceae;g__Pseudarthrobacter;__unclassification	1.42857	0.0738328	0	0	0.513417	0.437943	0.437943		Mann-Whitney
d__Bacteria;p__Firmicutes;c__Clostridia;__unclassification;__unclassification;__unclassification;__unclassification	10	0.0127191	0.0259917	0.0349459	0.0404859	0.770588	0.0270874	0.107205	Mann-Whitney
d__Bacteria;p__Proteobacteria;c__Gammaproteobacteria;o__Pseudomonadales;f__Moraxellaceae;g__Acinetobacter;__unclassification	18.5714	0.0381573	0.0116521	0.0215755	0.00788443	0.0708104	0.00181599	0.198927	Mann-Whitney
d__Bacteria;p__Firmicutes;c__Clostridia;o__Lachnospirales;f__Lachnospiraceae;g__Dorea;s__uncultured_bacterium	5.71429	0.0117484	0.0239257	0.0338383	0.618831	0.348213	0.770588	0.614695	Mann-Whitney
d__Bacteria;p__Actinobacteriota;c__Actinobacteria;o__Micrococcales;f__Micrococcaceae;g__Kocuria;s__Kocuria_marina	7.14286	0.0564969	0.0117189	0	0.180207	0.332092	0.0964069	0.342112	Mann-Whitney
d__Bacteria;p__Firmicutes;c__Clostridia;o__Oscillospirales;f__[Eubacterium]_coprostanoligenes_group;g__[Eubacterium]_coprostanoligenes_group;__unclassification	5.71429	0.00297486	0.0151158	0.0474215	0.603559	0.770588	0.348213	0.573704	Mann-Whitney
d__Bacteria;p__Firmicutes;c__Clostridia;o__Clostridiales;f__Clostridiaceae;__unclassification;__unclassification	1.42857	0.0651466	0	0	0.513417	0.437943	0.437943		Mann-Whitney
d__Bacteria;p__Firmicutes;c__Clostridia;o__Oscillospirales;f__Oscillospiraceae;g__NK4A214_group;s__metagenome	2.85714	0	0	0.0639386	0.0791641		0.0853461	0.162587	Mann-Whitney
d__Bacteria;p__Bacteroidota;c__Bacteroidia;o__Bacteroidales;f__Prevotellaceae;g__Prevotellaceae_NK3B31_group;s__uncultured_bacterium	7.14286	0.00069175	0.0460846	0.0162553	0.266314	0.770588	0.129718	0.349723	Mann-Whitney
d__Bacteria;p__Firmicutes;c__Clostridia;o__Lachnospirales;f__Lachnospiraceae;g__Roseburia;__unclassification	2.85714	0.0552195	0.00718921	0	0.633292	0.81554	0.437943	0.342112	Mann-Whitney
d__Bacteria;p__Firmicutes;c__Negativicutes;o__Veillonellales-Selenomonadales;f__Veillonellaceae;g__Dialister;s__uncultured_bacterium	2.85714	0	0.00654402	0.0541413	0.467091	0.236445	0.236445	1	Mann-Whitney
d__Bacteria;p__Proteobacteria;c__Gammaproteobacteria;o__Burkholderiales;f__Neisseriaceae;g__Neisseria;__unclassification	15.7143	0.0148911	0.0221347	0.0227217	0.188479	0.984827	0.113749	0.181659	Mann-Whitney
d__Bacteria;p__Firmicutes;c__Clostridia;o__Lachnospirales;f__Lachnospiraceae;g__[Eubacterium]_eligens_group;__unclassification	1.42857	0	0	0.058306	0.286505		0.236445	0.342112	Mann-Whitney
d__Bacteria;p__Firmicutes;c__Clostridia;o__Christensenellales;f__Christensenellaceae;g__Christensenellaceae_R-7_group;__unclassification	10	0.0126529	0.00304159	0.0415684	0.202057	0.791332	0.165809	0.151076	Mann-Whitney
d__Bacteria;p__Proteobacteria;c__Gammaproteobacteria;o__Burkholderiales;f__Sutterellaceae;g__Sutterella;s__Sutterella_wadsworthensis	2.85714	0.0533582	0	0.00390442	0.633292	0.437943	0.81554	0.342112	Mann-Whitney
d__Bacteria;p__Actinobacteriota;c__Actinobacteria;o__Actinomycetales;f__Actinomycetaceae;g__Actinomyces;__unclassification	14.2857	0.0310331	0.00423979	0.0219052	0.203167	0.351402	0.307782	0.0895157	Mann-Whitney
d__Bacteria;p__Bacteroidota;c__Bacteroidia;o__Bacteroidales;f__Bacteroidaceae;g__Bacteroides;s__uncultured_prokaryote	5.71429	0.0002767	0.0439648	0.0118934	0.597585	0.770588	0.324051	0.614695	Mann-Whitney
d__Bacteria;p__Bacteroidota;c__Bacteroidia;o__Bacteroidales;f__Prevotellaceae;g__Prevotella;s__uncultured_bacterium	10	0	0.0108602	0.0443213	0.0167009	0.0853461	0.00460192	0.228262	Mann-Whitney
d__Bacteria;p__Proteobacteria;c__Alphaproteobacteria;o__Rhodobacterales;f__Rhodobacteraceae;g__Paracoccus;__unclassification	10	0.0206803	0.0280673	0.00620017	0.205827	0.37349	0.0708104	0.499784	Mann-Whitney
d__Bacteria;p__Firmicutes;c__Clostridia;o__Clostridia_UCG-014;f__Clostridia_UCG-014;g__Clostridia_UCG-014;__unclassification	5.71429	0.0300915	0.0140097	0.0101085	0.645791	0.81554	0.37349	0.614695	Mann-Whitney
d__Bacteria;p__Firmicutes;c__Clostridia;o__Lachnospirales;f__Lachnospiraceae;g__[Ruminococcus]_torques_group;__unclassification	7.14286	0	0	0.0542044	0.00132948		0.00460192	0.019799	Mann-Whitney
d__Bacteria;p__Bacteroidota;c__Bacteroidia;o__Bacteroidales;f__Bacteroidaceae;g__Bacteroides;s__Bacteroides_vulgatus	5.71429	0.00992357	0	0.0431418	0.37707	0.255428	0.658534	0.162587	Mann-Whitney
d__Bacteria;p__Firmicutes;c__Clostridia;o__Oscillospirales;f__Oscillospiraceae;__unclassification;__unclassification	4.28571	0	0.0167748	0.0360936	0.232672	0.236445	0.0853461	0.573704	Mann-Whitney
d__Bacteria;p__Bacteroidota;c__Bacteroidia;o__Flavobacteriales;f__Weeksellaceae;g__Cloacibacterium;__unclassification	4.28571	0.0396183	0.0119826	0	0.5181	0.828617	0.255428	0.342112	Mann-Whitney
d__Bacteria;p__Firmicutes;__unclassification;__unclassification;__unclassification;__unclassification;__unclassification	4.28571	0.0487048	0	0.00230816	0.297285	0.437943	0.37349	0.162587	Mann-Whitney
d__Bacteria;p__Firmicutes;c__Bacilli;o__Lactobacillales;f__Lactobacillaceae;g__Lactobacillus;s__Lactobacillus_ruminis	4.28571	0.0300915	0	0.0198016	0.297285	0.437943	0.37349	0.162587	Mann-Whitney
d__Bacteria;p__Cyanobacteria;c__Cyanobacteriia;o__Cyanobacteriales;__unclassification;__unclassification;__unclassification	1.42857	0.0496355	0	0	0.513417	0.437943	0.437943		Mann-Whitney
d__Bacteria;p__Bacteroidota;c__Bacteroidia;o__Bacteroidales;f__Prevotellaceae;g__Prevotella;s__metagenome	5.71429	0	0.0343226	0.014561	0.208622	0.0853461	0.0853461	0.979277	Mann-Whitney
d__Bacteria;p__Firmicutes;c__Clostridia;o__Oscillospirales;f__Ruminococcaceae;g__Subdoligranulum;__unclassification	10	0.00249756	0.0134342	0.0325797	0.637141	0.658534	0.351402	0.689065	Mann-Whitney
d__Bacteria;p__Proteobacteria;c__Gammaproteobacteria;o__Xanthomonadales;f__Xanthomonadaceae;g__Xanthomonas;__unclassification	5.71429	0	0	0.0483895	0.00539857		0.0122689	0.0401613	Mann-Whitney
d__Bacteria;p__Firmicutes;c__Clostridia;o__Peptostreptococcales-Tissierellales;f__Peptostreptococcaceae;__unclassification;__unclassification	7.14286	0.00955297	0.00405545	0.0346338	0.27243	0.81554	0.15242	0.29879	Mann-Whitney
d__Bacteria;p__Proteobacteria;c__Alphaproteobacteria;o__Azospirillales;f__Azospirillaceae;g__Niveispirillum;__unclassification	2.85714	0	0	0.0445399	0.0791641		0.0853461	0.162587	Mann-Whitney
d__Bacteria;p__Actinobacteriota;c__Coriobacteriia;o__Coriobacteriales;f__Coriobacteriaceae;g__Collinsella;__unclassification	7.14286	0.0005534	0	0.0433873	0.0253352	0.437943	0.0501322	0.0401613	Mann-Whitney
d__Bacteria;p__Firmicutes;c__Clostridia;o__Peptostreptococcales-Tissierellales;f__Peptostreptococcales-Tissierellales;g__Peptoniphilus;__unclassification	10	0.00959664	0.00309215	0.0311882	0.552296	0.527818	0.574569	0.29879	Mann-Whitney
d__Bacteria;p__Proteobacteria;c__Alphaproteobacteria;o__Rhizobiales;f__Xanthobacteraceae;g__Bradyrhizobium;__unclassification	5.71429	0.0404245	0	0.00327154	0.333973	0.155865	0.555693	0.342112	Mann-Whitney
d__Bacteria;p__Firmicutes;c__Clostridia;o__Peptostreptococcales-Tissierellales;f__Peptostreptococcaceae;g__Terrisporobacter;s__uncultured_bacterium	10	0.0015742	0.0288456	0.0131995	0.172351	0.348213	0.0597325	0.446117	Mann-Whitney
d__Bacteria;p__Actinobacteriota;c__Actinobacteria;o__Frankiales;f__Geodermatophilaceae;g__Modestobacter;__unclassification	1.42857	0.0434311	0	0	0.513417	0.437943	0.437943		Mann-Whitney
d__Bacteria;p__Actinobacteriota;c__Actinobacteria;o__Propionibacteriales;f__Propionibacteriaceae;g__Cutibacterium;s__Aureobasidium_melanogenum	1.42857	0	0	0.0430937	0.286505		0.236445	0.342112	Mann-Whitney
d__Bacteria;p__Firmicutes;c__Bacilli;o__Lactobacillales;f__Lactobacillaceae;g__Lactobacillus;s__Lactobacillus_mucosae	1.42857	0	0.0422135	0	0.286505	0.236445		0.342112	Mann-Whitney
d__Bacteria;p__Actinobacteriota;c__Actinobacteria;o__Bifidobacteriales;f__Bifidobacteriaceae;g__Bifidobacterium;__unclassification	11.4286	0.00297486	0.00240959	0.0365236	0.0550739	0.37349	0.0225826	0.184385	Mann-Whitney
d__Bacteria;p__Proteobacteria;c__Gammaproteobacteria;o__Burkholderiales;f__Neisseriaceae;g__uncultured;s__uncultured_bacterium	12.8571	0.00702173	0.014998	0.0193791	0.161053	0.689268	0.0736511	0.244422	Mann-Whitney
d__Bacteria;p__Bacteroidota;c__Bacteroidia;o__Bacteroidales;f__Prevotellaceae;g__Prevotellaceae_NK3B31_group;s__uncultured_Prevotella	2.85714	0	0.0413939	0	0.0791641	0.0853461		0.162587	Mann-Whitney
d__Bacteria;p__Actinobacteriota;c__Actinobacteria;o__Micrococcales;f__Micrococcaceae;g__Kocuria;s__Kocuria_palustris	2.85714	0.027219	0.0133596	0	0.633292	0.81554	0.437943	0.342112	Mann-Whitney
d__Bacteria;p__Proteobacteria;c__Gammaproteobacteria;o__Enterobacterales;f__Yersiniaceae;g__Serratia;__unclassification	4.28571	0.0246193	0.0117837	0.00389061	0.954505	0.81554	0.81554	1	Mann-Whitney
d__Bacteria;p__Firmicutes;c__Negativicutes;o__Veillonellales-Selenomonadales;f__Veillonellaceae;g__Megasphaera;__unclassification	5.71429	0.00254778	0	0.0375988	0.100493	0.437943	0.15242	0.080631	Mann-Whitney
d__Bacteria;p__Firmicutes;c__Clostridia;o__Lachnospirales;f__Lachnospiraceae;g__Blautia;s__metagenome	2.85714	0	0	0.0396137	0.0791641		0.0853461	0.162587	Mann-Whitney
d__Bacteria;p__Actinobacteriota;c__Actinobacteria;o__Propionibacteriales;f__Propionibacteriaceae;g__Cutibacterium;s__Lepisosteus_oculatus	8.57143	0.0166948	0.00952252	0.0131689	0.383463	0.37349	0.164849	0.689065	Mann-Whitney
d__Bacteria;p__Proteobacteria;c__Gammaproteobacteria;o__Burkholderiales;f__Burkholderiaceae;g__Burkholderia-Caballeronia-Paraburkholderia;__unclassification	10	0.0205103	0.0181199	0	0.21573	0.960734	0.0964069	0.080631	Mann-Whitney
d__Bacteria;p__Actinobacteriota;c__Actinobacteria;o__Corynebacteriales;f__Corynebacteriaceae;g__Corynebacterium;s__Corynebacterium_bovis	1.42857	0	0	0.0376412	0.286505		0.236445	0.342112	Mann-Whitney
d__Bacteria;p__Firmicutes;c__Negativicutes;o__Veillonellales-Selenomonadales;f__Selenomonadaceae;g__Selenomonas;__unclassification	1.42857	0.0375368	0	0	0.513417	0.437943	0.437943		Mann-Whitney
d__Bacteria;p__Proteobacteria;c__Gammaproteobacteria;o__Aeromonadales;f__Succinivibrionaceae;g__Succinivibrio;__unclassification	7.14286	0	0.0230355	0.0141933	0.118556	0.0853461	0.0322979	0.72405	Mann-Whitney
d__Bacteria;p__Firmicutes;c__Clostridia;o__Lachnospirales;f__Lachnospiraceae;g__Coprococcus;s__metagenome	7.14286	0	0.00903259	0.0269005	0.0275183	0.236445	0.0122689	0.179728	Mann-Whitney
d__Bacteria;p__Bacteroidota;c__Bacteroidia;o__Bacteroidales;f__Bacteroidaceae;g__Bacteroides;s__uncultured_bacterium	4.28571	0.0272708	0.00820307	0	0.5181	0.828617	0.255428	0.342112	Mann-Whitney
d__Bacteria;p__Firmicutes;c__Clostridia;o__Lachnospirales;f__Lachnospiraceae;g__Lachnospiraceae_ND3007_group;s__uncultured_bacterium	2.85714	0.0347448	0	0.000727008	0.633292	0.437943	0.81554	0.342112	Mann-Whitney
d__Bacteria;p__Bacteroidota;c__Bacteroidia;o__Bacteroidales;f__Prevotellaceae;__unclassification;__unclassification	4.28571	0	0.0351868	0	0.0210734	0.0322979		0.080631	Mann-Whitney
d__Bacteria;p__Firmicutes;c__Clostridia;o__Lachnospirales;f__Lachnospiraceae;g__[Eubacterium]_xylanophilum_group;__unclassification	1.42857	0.0347448	0	0	0.513417	0.437943	0.437943		Mann-Whitney
d__Bacteria;p__Spirochaetota;c__Spirochaetia;o__Spirochaetales;f__Spirochaetaceae;g__Treponema;s__Treponema_porcinum	4.28571	0.00372266	0.0139176	0.0163112	0.932921	0.770588	0.770588	1	Mann-Whitney
d__Bacteria;p__Actinobacteriota;c__Actinobacteria;o__Actinomycetales;f__Actinomycetaceae;g__Actinomyces;s__Schaalia_odontolytica	10	0.0171812	0.00161469	0.0148269	0.239055	0.791332	0.200354	0.164934	Mann-Whitney
d__Bacteria;p__Firmicutes;c__Clostridia;o__Oscillospirales;f__[Eubacterium]_coprostanoligenes_group;g__[Eubacterium]_coprostanoligenes_group;s__gut_metagenome	2.85714	0	0.00463822	0.0288927	0.467091	0.236445	0.236445	1	Mann-Whitney
d__Bacteria;p__Firmicutes;c__Clostridia;o__Lachnospirales;f__Lachnospiraceae;g__Lachnospiraceae_ND3007_group;__unclassification	2.85714	0	0.00894042	0.0239471	0.467091	0.236445	0.236445	1	Mann-Whitney
d__Bacteria;p__Firmicutes;c__Clostridia;o__Lachnospirales;f__Lachnospiraceae;g__Dorea;s__Dorea_formicigenerans	2.85714	0	0	0.03187	0.0791641		0.0853461	0.162587	Mann-Whitney
d__Bacteria;p__Firmicutes;c__Clostridia;o__Lachnospirales;f__Lachnospiraceae;g__Agathobacter;s__uncultured_bacterium	1.42857	0	0	0.0313676	0.286505		0.236445	0.342112	Mann-Whitney
d__Bacteria;p__Proteobacteria;c__Gammaproteobacteria;o__Burkholderiales;f__Comamonadaceae;g__Acidovorax;__unclassification	4.28571	0.0259434	0	0.00536319	0.5181	0.255428	0.828617	0.342112	Mann-Whitney
d__Bacteria;p__Firmicutes;c__Clostridia;o__Oscillospirales;f__Oscillospiraceae;g__UCG-005;s__uncultured_bacterium	2.85714	0	0.029402	0.00155361	0.467091	0.236445	0.236445	1	Mann-Whitney
d__Bacteria;p__Firmicutes;c__Clostridia;o__Oscillospirales;f__Butyricicoccaceae;g__UCG-008;s__uncultured_bacterium	5.71429	0	0.0134567	0.017469	0.0859191	0.236445	0.0322979	0.323604	Mann-Whitney
d__Bacteria;p__Firmicutes;c__Clostridia;o__Oscillospirales;f__Ruminococcaceae;g__Subdoligranulum;s__metagenome	2.85714	0.0309195	0	0	0.258552	0.255428	0.255428		Mann-Whitney
d__Bacteria;p__Actinobacteriota;c__Actinobacteria;o__Corynebacteriales;f__Corynebacteriaceae;g__Corynebacterium;s__Corynebacterium_doosanense	2.85714	0.0185515	0.0121877	0	0.633292	0.81554	0.437943	0.342112	Mann-Whitney
d__Bacteria;p__Actinobacteriota;c__Actinobacteria;o__Micrococcales;f__Micrococcaceae;g__Kocuria;__unclassification	4.28571	0	0.0289119	0.00107971	0.224604	0.0853461	0.236445	0.534056	Mann-Whitney
d__Bacteria;p__Bacteroidota;c__Bacteroidia;o__Bacteroidales;f__Prevotellaceae;g__Prevotella;s__Prevotellaceae_bacterium	2.85714	0	0.0293659	0	0.0791641	0.0853461		0.162587	Mann-Whitney
d__Bacteria;p__Firmicutes;c__Clostridia;o__Christensenellales;f__Christensenellaceae;g__Christensenellaceae_R-7_group;s__uncultured_bacterium	4.28571	0	0.00331809	0.025959	0.224604	0.236445	0.0853461	0.534056	Mann-Whitney
d__Bacteria;p__Firmicutes;c__Bacilli;o__Lactobacillales;f__Lactobacillaceae;g__Lactobacillus;s__Lactobacillus_reuteri	7.14286	0.000760924	0.0210595	0.00743901	0.534988	0.324051	0.324051	0.937886	Mann-Whitney
d__Bacteria;p__Bacteroidota;c__Bacteroidia;o__Bacteroidales;__unclassification;__unclassification;__unclassification	1.42857	0	0.0285725	0	0.286505	0.236445		0.342112	Mann-Whitney
d__Bacteria;p__Firmicutes;c__Clostridia;o__Oscillospirales;f__Ruminococcaceae;g__Ruminococcus;s__uncultured_bacterium	5.71429	0	0.000611015	0.0272736	0.0772836	0.236445	0.0322979	0.275281	Mann-Whitney
d__Bacteria;p__Firmicutes;c__Clostridia;o__Oscillospirales;f__Oscillospiraceae;g__Oscillibacter;s__uncultured_bacterium	2.85714	0	0.0153001	0.0125471	0.467091	0.236445	0.236445	1	Mann-Whitney
d__Bacteria;p__Firmicutes;c__Negativicutes;o__Veillonellales-Selenomonadales;f__Veillonellaceae;g__Megasphaera;s__uncultured_Megasphaera	1.42857	0	0	0.0276035	0.286505		0.236445	0.342112	Mann-Whitney
d__Bacteria;p__Firmicutes;c__Clostridia;o__Oscillospirales;f__[Eubacterium]_coprostanoligenes_group;g__[Eubacterium]_coprostanoligenes_group;s__uncultured_bacterium	4.28571	0	0.0209224	0.00629053	0.240557	0.236445	0.0853461	0.614695	Mann-Whitney
d__Bacteria;p__Firmicutes;c__Clostridia;o__Lachnospirales;f__Lachnospiraceae;g__[Ruminococcus]_gauvreauii_group;__unclassification	2.85714	0.00516216	0	0.0216045	0.622674	0.437943	0.770588	0.342112	Mann-Whitney
d__Bacteria;p__Bacteroidota;c__Bacteroidia;o__Bacteroidales;f__Prevotellaceae;g__uncultured;s__uncultured_bacterium	1.42857	0.0260586	0	0	0.513417	0.437943	0.437943		Mann-Whitney
d__Bacteria;p__Firmicutes;c__Clostridia;o__Lachnospirales;f__Lachnospiraceae;g__Coprococcus;s__unidentified	4.28571	0.0041116	0	0.0218648	0.523632	0.255428	0.866292	0.342112	Mann-Whitney
d__Bacteria;p__Bacteroidota;c__Bacteroidia;o__Bacteroidales;f__Rikenellaceae;g__Alistipes;s__Alistipes_shahii	4.28571	0	0	0.0257856	0.0210734		0.0322979	0.080631	Mann-Whitney
d__Bacteria;p__Firmicutes;c__Clostridia;o__Lachnospirales;f__Lachnospiraceae;g__Lachnospiraceae_NK4A136_group;__unclassification	2.85714	0.00594972	0	0.0195221	0.622674	0.437943	0.770588	0.342112	Mann-Whitney
d__Bacteria;p__Firmicutes;c__Clostridia;o__Clostridiales;f__Clostridiaceae;g__Clostridium_sensu_stricto_6;s__Clostridium_bornimense	2.85714	0	0.0224893	0.00271159	0.467091	0.236445	0.236445	1	Mann-Whitney
d__Bacteria;p__Bacteroidota;c__Bacteroidia;o__Bacteroidales;f__Prevotellaceae;g__Prevotella;s__Prevotella_stercorea	1.42857	0.025128	0	0	0.513417	0.437943	0.437943		Mann-Whitney
d__Bacteria;p__Actinobacteriota;c__Actinobacteria;o__Bifidobacteriales;f__Bifidobacteriaceae;g__Gardnerella;s__Gardnerella_vaginalis	1.42857	0.025128	0	0	0.513417	0.437943	0.437943		Mann-Whitney
d__Bacteria;p__Firmicutes;c__Clostridia;o__Lachnospirales;f__Lachnospiraceae;g__Lachnospiraceae_UCG-004;__unclassification	2.85714	0.00596632	0	0.0190015	0.622674	0.437943	0.770588	0.342112	Mann-Whitney
d__Bacteria;p__Firmicutes;c__Negativicutes;o__Veillonellales-Selenomonadales;f__Selenomonadaceae;g__Mitsuokella;s__uncultured_bacterium	7.14286	0.00118955	0	0.0236743	0.029239	0.437943	0.0597325	0.0401613	Mann-Whitney
d__Bacteria;p__Bacteroidota;c__Bacteroidia;o__Bacteroidales;f__Prevotellaceae;g__Prevotella;s__uncultured_Prevotellaceae	4.28571	0	0.0155766	0.00856584	0.240557	0.236445	0.0853461	0.614695	Mann-Whitney
d__Bacteria;p__Desulfobacterota;c__Desulfovibrionia;o__Desulfovibrionales;f__Desulfovibrionaceae;g__Desulfovibrio;s__Desulfovibrio_desulfuricans	4.28571	0	0	0.0240353	0.0210734		0.0322979	0.080631	Mann-Whitney
d__Bacteria;p__Firmicutes;c__Clostridia;o__Oscillospirales;f__Oscillospiraceae;g__UCG-002;s__uncultured_rumen	2.85714	0	0	0.0239522	0.0791641		0.0853461	0.162587	Mann-Whitney
d__Bacteria;p__Firmicutes;c__Negativicutes;o__Veillonellales-Selenomonadales;f__Veillonellaceae;g__Veillonella;s__Veillonella_atypica	2.85714	0.0109801	0	0.0128173	0.633292	0.437943	0.81554	0.342112	Mann-Whitney
d__Bacteria;p__Firmicutes;c__Clostridia;o__Oscillospirales;f__Oscillospiraceae;g__UCG-002;s__uncultured_bacterium	5.71429	0.00348304	0	0.0199617	0.100493	0.437943	0.15242	0.080631	Mann-Whitney
d__Bacteria;p__Proteobacteria;c__Gammaproteobacteria;o__Pasteurellales;f__Pasteurellaceae;g__Haemophilus;s__Haemophilus_parainfluenzae	7.14286	0.000432906	0.0120343	0.0102894	0.536285	0.324051	0.324051	1	Mann-Whitney
d__Bacteria;p__Firmicutes;c__Bacilli;o__Lactobacillales;f__Lactobacillaceae;g__Lactobacillus;s__Lactobacillus_pontis	1.42857	0	0	0.0225847	0.286505		0.236445	0.342112	Mann-Whitney
d__Bacteria;p__Firmicutes;c__Clostridia;o__Lachnospirales;f__Lachnospiraceae;g__Lachnospiraceae_UCG-008;s__uncultured_bacterium	2.85714	0.0214053	0	0.00104118	0.633292	0.437943	0.81554	0.342112	Mann-Whitney
d__Bacteria;p__Firmicutes;c__Clostridia;o__Lachnospirales;f__Lachnospiraceae;g__Lachnospira;__unclassification	4.28571	0.0174144	0	0.00416471	0.5181	0.255428	0.828617	0.342112	Mann-Whitney
d__Bacteria;p__Proteobacteria;c__Alphaproteobacteria;o__Acetobacterales;f__Acetobacteraceae;g__Roseomonas;s__Roseomonas_gilardii	7.14286	0.00587419	0	0.0156406	0.0313635	0.437943	0.0650772	0.0401613	Mann-Whitney
d__Bacteria;p__Proteobacteria;c__Alphaproteobacteria;o__Sphingomonadales;f__Sphingomonadaceae;g__Sphingomonas;__unclassification	17.1429	0.0130683	0.00636952	0.00202562	0.175336	0.178185	0.122401	0.937886	Mann-Whitney
d__Bacteria;p__Firmicutes;c__Bacilli;o__Lactobacillales;f__Streptococcaceae;g__Streptococcus;s__Streptococcus_sanguinis	7.14286	0.0181787	0	0.00327906	0.344998	0.155865	0.924244	0.162587	Mann-Whitney
d__Bacteria;p__Firmicutes;c__Clostridia;o__Lachnospirales;f__Lachnospiraceae;g__Marvinbryantia;__unclassification	2.85714	0	0.00783439	0.0135353	0.467091	0.236445	0.236445	1	Mann-Whitney
d__Bacteria;p__Firmicutes;c__Clostridia;o__Christensenellales;f__Christensenellaceae;g__Christensenellaceae_R-7_group;s__uncultured_spirochete	1.42857	0	0	0.0210839	0.286505		0.236445	0.342112	Mann-Whitney
d__Bacteria;p__Proteobacteria;c__Alphaproteobacteria;o__Rhizobiales;f__Beijerinckiaceae;g__Methylobacterium-Methylorubrum;__unclassification	7.14286	0.0100059	0	0.0095427	0.346568	0.155865	1	0.162587	Mann-Whitney
d__Bacteria;p__Firmicutes;c__Bacilli;o__Erysipelotrichales;f__Erysipelotrichaceae;g__Catenisphaera;s__uncultured_rumen	2.85714	0	0.00423979	0.0150565	0.467091	0.236445	0.236445	1	Mann-Whitney
d__Bacteria;p__Firmicutes;c__Clostridia;o__Lachnospirales;f__Lachnospiraceae;g__Roseburia;s__uncultured_bacterium	1.42857	0	0	0.0188206	0.286505		0.236445	0.342112	Mann-Whitney
d__Bacteria;p__Firmicutes;c__Clostridia;o__Oscillospirales;f__Ruminococcaceae;g__Ruminococcus;__unclassification	5.71429	0.000743716	0.00709704	0.0108246	0.582403	0.770588	0.324051	0.573704	Mann-Whitney
d__Bacteria;p__Actinobacteriota;c__Actinobacteria;o__Corynebacteriales;__unclassification;__unclassification;__unclassification	1.42857	0	0.0185689	0	0.286505	0.236445		0.342112	Mann-Whitney
d__Bacteria;p__Firmicutes;c__Clostridia;o__Lachnospirales;f__Lachnospiraceae;g__Lachnoclostridium;__unclassification	1.42857	0	0	0.0184809	0.286505		0.236445	0.342112	Mann-Whitney
d__Bacteria;p__Firmicutes;c__Bacilli;o__Lactobacillales;f__Lactobacillaceae;g__Lactobacillus;s__uncultured_rumen	2.85714	0	0.0166826	0.00159955	0.467091	0.236445	0.236445	1	Mann-Whitney
d__Bacteria;p__Firmicutes;c__Clostridia;o__Oscillospirales;f__Oscillospiraceae;g__NK4A214_group;__unclassification	2.85714	0.0109801	0	0.00728825	0.633292	0.437943	0.81554	0.342112	Mann-Whitney
d__Bacteria;p__Actinobacteriota;c__Coriobacteriia;o__Coriobacteriales;f__Atopobiaceae;g__Atopobium;s__uncultured_bacterium	1.42857	0.0176826	0	0	0.513417	0.437943	0.437943		Mann-Whitney
d__Bacteria;p__Proteobacteria;c__Gammaproteobacteria;o__Xanthomonadales;f__Xanthomonadaceae;g__Stenotrophomonas;__unclassification	1.42857	0.0176826	0	0	0.513417	0.437943	0.437943		Mann-Whitney
d__Bacteria;p__Proteobacteria;c__Alphaproteobacteria;o__Azospirillales;f__Azospirillaceae;g__Skermanella;__unclassification	5.71429	0.0035569	0	0.0139265	0.369873	0.255428	0.628367	0.162587	Mann-Whitney
d__Bacteria;p__Proteobacteria;c__Gammaproteobacteria;o__Burkholderiales;f__Burkholderiaceae;g__Ralstonia;__unclassification	8.57143	0.0134352	0	0.00402648	0.23395	0.155865	0.648329	0.080631	Mann-Whitney
d__Bacteria;p__Firmicutes;c__Bacilli;o__Lactobacillales;f__Lactobacillaceae;g__Lactobacillus;s__Lactobacillus_rhamnosus	1.42857	0	0.0174292	0	0.286505	0.236445		0.342112	Mann-Whitney
d__Bacteria;p__Firmicutes;c__Clostridia;o__Lachnospirales;f__Lachnospiraceae;g__Dorea;__unclassification	2.85714	0	0	0.0171388	0.0791641		0.0853461	0.162587	Mann-Whitney
d__Bacteria;p__Firmicutes;c__Clostridia;o__Lachnospirales;f__Lachnospiraceae;g__Anaerostipes;__unclassification	1.42857	0	0	0.0169192	0.286505		0.236445	0.342112	Mann-Whitney
d__Bacteria;p__Firmicutes;c__Clostridia;o__Peptostreptococcales-Tissierellales;f__Peptostreptococcaceae;g__Intestinibacter;s__uncultured_bacterium	4.28571	0	0.00608317	0.010765	0.232672	0.236445	0.0853461	0.573704	Mann-Whitney
d__Bacteria;p__Proteobacteria;c__Gammaproteobacteria;o__Burkholderiales;__unclassification;__unclassification;__unclassification	1.42857	0.016752	0	0	0.513417	0.437943	0.437943		Mann-Whitney
d__Bacteria;p__Firmicutes;c__Clostridia;o__Lachnospirales;f__Lachnospiraceae;g__Lachnospiraceae_UCG-004;s__uncultured_bacterium	4.28571	0	0.00154607	0.0150672	0.232672	0.236445	0.0853461	0.573704	Mann-Whitney
d__Bacteria;p__Proteobacteria;c__Gammaproteobacteria;o__Burkholderiales;f__Comamonadaceae;g__Comamonas;s__Comamonas_denitrificans	5.71429	0.00629739	0.00718921	0.00299901	0.957241	0.828617	0.828617	1	Mann-Whitney
d__Bacteria;p__Actinobacteriota;c__Actinobacteria;o__Actinomycetales;f__Actinomycetaceae;g__Actinomyces;s__Actinomyces_dentalis	1.42857	0.0164418	0	0	0.513417	0.437943	0.437943		Mann-Whitney
d__Bacteria;p__Firmicutes;c__Clostridia;o__Clostridiales;f__Clostridiaceae;g__Clostridium_sensu_stricto_1;s__Clostridium_butyricum	1.42857	0	0.016314	0	0.286505	0.236445		0.342112	Mann-Whitney
d__Bacteria;p__Proteobacteria;c__Gammaproteobacteria;o__Aeromonadales;f__Succinivibrionaceae;g__Succinivibrio;s__uncultured_Succinivibrio	1.42857	0	0	0.0163112	0.286505		0.236445	0.342112	Mann-Whitney
d__Bacteria;p__Bacteroidota;c__Bacteroidia;o__Bacteroidales;f__Prevotellaceae;g__Prevotellaceae_NK3B31_group;__unclassification	2.85714	0	0.0157609	0.000300535	0.467091	0.236445	0.236445	1	Mann-Whitney
d__Bacteria;p__Firmicutes;c__Clostridia;o__Oscillospirales;f__Oscillospiraceae;g__UCG-005;s__gut_metagenome	1.42857	0	0	0.01554	0.286505		0.236445	0.342112	Mann-Whitney
d__Bacteria;p__Bacteroidota;c__Bacteroidia;o__Bacteroidales;f__Muribaculaceae;g__Muribaculaceae;s__uncultured_bacterium	1.42857	0	0.0154844	0	0.286505	0.236445		0.342112	Mann-Whitney
d__Bacteria;p__Firmicutes;c__Clostridia;o__Lachnospirales;f__Lachnospiraceae;g__[Eubacterium]_hallii_group;s__uncultured_bacterium	2.85714	0	0	0.0154549	0.0791641		0.0853461	0.162587	Mann-Whitney
d__Bacteria;p__Firmicutes;c__Clostridia;o__Lachnospirales;f__Lachnospiraceae;g__Agathobacter;__unclassification	2.85714	0	0	0.0154107	0.0791641		0.0853461	0.162587	Mann-Whitney
d__Bacteria;p__Firmicutes;c__Clostridia;o__Lachnospirales;f__Lachnospiraceae;g__Fusicatenibacter;s__uncultured_bacterium	7.14286	0.00124515	0.00534582	0.0086104	0.293881	0.770588	0.15242	0.349723	Mann-Whitney
d__Bacteria;p__Actinobacteriota;c__Actinobacteria;o__Actinomycetales;f__Actinomycetaceae;g__Actinotignum;s__Actinotignum_urinale	1.42857	0.0152009	0	0	0.513417	0.437943	0.437943		Mann-Whitney
d__Bacteria;p__Proteobacteria;c__Gammaproteobacteria;o__Pseudomonadales;f__Pseudomonadaceae;g__Pseudomonas;s__Pseudomonas_brenneri	1.42857	0	0.015165	0	0.286505	0.236445		0.342112	Mann-Whitney
d__Bacteria;p__Actinobacteriota;c__Actinobacteria;o__Micrococcales;f__Dermacoccaceae;g__Dermacoccus;__unclassification	5.71429	0.00551951	0.00949731	0	0.342381	0.584268	0.155865	0.342112	Mann-Whitney
d__Bacteria;p__Proteobacteria;c__Alphaproteobacteria;o__Rhizobiales;f__Rhizobiaceae;g__Allorhizobium-Neorhizobium-Pararhizobium-Rhizobium;__unclassification	2.85714	0	0.0136232	0.00126541	0.467091	0.236445	0.236445	1	Mann-Whitney
d__Bacteria;p__Firmicutes;c__Clostridia;o__Peptostreptococcales-Tissierellales;f__Anaerovoracaceae;g__Family_XIII_AD3011_group;s__uncultured_organism	1.42857	0	0.0148393	0	0.286505	0.236445		0.342112	Mann-Whitney
d__Bacteria;p__Bacteroidota;c__Bacteroidia;o__Bacteroidales;f__Tannerellaceae;g__Parabacteroides;s__uncultured_bacterium	1.42857	0	0.0148393	0	0.286505	0.236445		0.342112	Mann-Whitney
d__Bacteria;p__Firmicutes;c__Clostridia;o__Oscillospirales;f__Ruminococcaceae;g__Ruminococcus;s__Ruminococcus_champanellensis	1.42857	0	0.0147471	0	0.286505	0.236445		0.342112	Mann-Whitney
d__Bacteria;p__Firmicutes;c__Clostridia;o__Oscillospirales;f__Ruminococcaceae;__unclassification;__unclassification	1.42857	0	0.0142862	0	0.286505	0.236445		0.342112	Mann-Whitney
d__Bacteria;p__Proteobacteria;c__Alphaproteobacteria;o__Sphingomonadales;f__Sphingomonadaceae;g__Sphingobium;s__Sphingobium_amiense	1.42857	0	0	0.0142738	0.286505		0.236445	0.342112	Mann-Whitney
d__Bacteria;p__Firmicutes;c__Clostridia;o__Lachnospirales;f__Lachnospiraceae;g__Lachnoanaerobaculum;__unclassification	2.85714	0.0046763	0.00958561	0	0.622674	0.770588	0.437943	0.342112	Mann-Whitney
d__Bacteria;p__Actinobacteriota;c__Actinobacteria;o__Micrococcales;f__Micrococcaceae;g__Rothia;s__Rothia_dentocariosa	4.28571	0.00142404	0	0.0127201	0.271294	0.437943	0.324051	0.162587	Mann-Whitney
d__Bacteria;p__Firmicutes;c__Clostridia;o__Lachnospirales;f__Lachnospiraceae;g__Lachnoclostridium;s__uncultured_organism	2.85714	0	0	0.0140994	0.0791641		0.0853461	0.162587	Mann-Whitney
d__Bacteria;p__Proteobacteria;c__Gammaproteobacteria;o__Burkholderiales;f__Comamonadaceae;__unclassification;__unclassification	5.71429	0	0	0.0140774	0.00539857		0.0122689	0.0401613	Mann-Whitney
d__Bacteria;p__Bacteroidota;c__Bacteroidia;o__Bacteroidales;f__Prevotellaceae;g__Prevotellaceae_UCG-001;s__uncultured_bacterium	4.28571	0.00710146	0	0.00697067	0.523632	0.255428	0.866292	0.342112	Mann-Whitney
d__Bacteria;p__Firmicutes;c__Clostridia;o__Lachnospirales;f__Lachnospiraceae;g__[Ruminococcus]_torques_group;s__Ruminococcus_lactaris	1.42857	0	0	0.0140559	0.286505		0.236445	0.342112	Mann-Whitney
d__Bacteria;p__Firmicutes;c__Clostridia;o__Clostridiales;f__Clostridiaceae;g__Clostridium_sensu_stricto_1;s__metagenome	1.42857	0	0.0138254	0	0.286505	0.236445		0.342112	Mann-Whitney
d__Bacteria;p__Firmicutes;c__Clostridia;o__Peptostreptococcales-Tissierellales;f__Anaerovoracaceae;g__Family_XIII_UCG-001;s__uncultured_bacterium	1.42857	0	0	0.0138018	0.286505		0.236445	0.342112	Mann-Whitney
d__Bacteria;p__Actinobacteriota;c__Actinobacteria;o__Propionibacteriales;f__Nocardioidaceae;g__Nocardioides;s__Nocardioides_exalbidus	1.42857	0	0	0.0136912	0.286505		0.236445	0.342112	Mann-Whitney
d__Bacteria;p__Firmicutes;c__Bacilli;o__Bacillales;f__Bacillaceae;g__Anoxybacillus;__unclassification	1.42857	0.0136498	0	0	0.513417	0.437943	0.437943		Mann-Whitney
d__Bacteria;p__Verrucomicrobiota;c__Verrucomicrobiae;o__Verrucomicrobiales;f__Akkermansiaceae;g__Akkermansia;s__uncultured_bacterium	4.28571	0	0	0.0134857	0.0210734		0.0322979	0.080631	Mann-Whitney
d__Bacteria;p__Firmicutes;c__Clostridia;o__Oscillospirales;f__Ruminococcaceae;g__Ruminococcus;s__Ruminococcus_callidus	2.85714	0	0.00976995	0.00364413	0.467091	0.236445	0.236445	1	Mann-Whitney
d__Bacteria;p__Firmicutes;c__Clostridia;o__Lachnospirales;f__Lachnospiraceae;g__[Eubacterium]_ruminantium_group;s__uncultured_bacterium	2.85714	0	0	0.0133833	0.0791641		0.0853461	0.162587	Mann-Whitney
d__Bacteria;p__Bacteroidota;c__Bacteroidia;o__Bacteroidales;f__Rikenellaceae;g__Alistipes;__unclassification	4.28571	0	0.00088347	0.0122187	0.224604	0.236445	0.0853461	0.534056	Mann-Whitney
d__Bacteria;p__Firmicutes;c__Bacilli;__unclassification;__unclassification;__unclassification;__unclassification	5.71429	0.00238653	0	0.0106933	0.100493	0.437943	0.15242	0.080631	Mann-Whitney
d__Bacteria;p__Firmicutes;c__Clostridia;o__Lachnospirales;f__Lachnospiraceae;g__Roseburia;s__gut_metagenome	1.42857	0	0	0.0127544	0.286505		0.236445	0.342112	Mann-Whitney
d__Bacteria;p__Deinococcota;c__Deinococci;o__Deinococcales;f__Deinococcaceae;g__Deinococcus;s__uncultured_bacterium	2.85714	0.00653863	0.00609385	0	0.633292	0.81554	0.437943	0.342112	Mann-Whitney
d__Bacteria;p__Bacteroidota;c__Bacteroidia;o__Flavobacteriales;f__Weeksellaceae;g__Chryseobacterium;__unclassification	5.71429	0.00118955	0.00316905	0.00777001	0.618831	0.348213	0.770588	0.614695	Mann-Whitney
d__Bacteria;p__Firmicutes;c__Clostridia;o__Clostridia_UCG-014;f__Clostridia_UCG-014;g__Clostridia_UCG-014;s__gut_metagenome	1.42857	0	0.0120742	0	0.286505	0.236445		0.342112	Mann-Whitney
d__Bacteria;p__Firmicutes;c__Bacilli;o__Bacillales;f__Bacillaceae;g__Amphibacillus;s__uncultured_bacterium	1.42857	0.0117884	0	0	0.513417	0.437943	0.437943		Mann-Whitney
d__Bacteria;p__Firmicutes;c__Bacilli;o__Lactobacillales;f__Carnobacteriaceae;g__Granulicatella;__unclassification	2.85714	0.00775555	0	0.00397166	0.633292	0.437943	0.81554	0.342112	Mann-Whitney
d__Bacteria;p__Firmicutes;c__Clostridia;o__Monoglobales;f__Monoglobaceae;g__Monoglobus;s__uncultured_organism	1.42857	0	0	0.011453	0.286505		0.236445	0.342112	Mann-Whitney
d__Bacteria;p__Firmicutes;c__Clostridia;o__Oscillospirales;f__Ruminococcaceae;g__Caproiciproducens;__unclassification	1.42857	0	0	0.0114287	0.286505		0.236445	0.342112	Mann-Whitney
d__Bacteria;p__Proteobacteria;c__Gammaproteobacteria;o__Burkholderiales;f__Neisseriaceae;g__uncultured;__unclassification	1.42857	0	0.0113368	0	0.286505	0.236445		0.342112	Mann-Whitney
d__Bacteria;p__Firmicutes;c__Negativicutes;o__Veillonellales-Selenomonadales;f__Selenomonadaceae;__unclassification;__unclassification	1.42857	0	0	0.0112923	0.286505		0.236445	0.342112	Mann-Whitney
d__Bacteria;p__Firmicutes;c__Clostridia;o__Eubacteriales;f__Eubacteriaceae;g__Eubacterium;__unclassification	1.42857	0	0	0.0111927	0.286505		0.236445	0.342112	Mann-Whitney
d__Bacteria;p__Firmicutes;c__Bacilli;o__Lactobacillales;f__Carnobacteriaceae;g__Jeotgalibaca;__unclassification	1.42857	0	0.0111525	0	0.286505	0.236445		0.342112	Mann-Whitney
d__Bacteria;p__Firmicutes;c__Bacilli;o__Bacillales;f__Bacillaceae;g__Bacillus;__unclassification	4.28571	0.00817223	0	0.00291796	0.5181	0.255428	0.828617	0.342112	Mann-Whitney
d__Bacteria;p__Firmicutes;c__Bacilli;o__Erysipelotrichales;f__Erysipelatoclostridiaceae;g__Catenibacterium;s__uncultured_bacterium	2.85714	0.00661165	0	0.00442501	0.633292	0.437943	0.81554	0.342112	Mann-Whitney
d__Bacteria;p__Firmicutes;c__Clostridia;o__Lachnospirales;f__Lachnospiraceae;g__Oribacterium;s__uncultured_organism	1.42857	0	0	0.0108753	0.286505		0.236445	0.342112	Mann-Whitney
d__Bacteria;p__Firmicutes;c__Bacilli;o__Lactobacillales;f__Streptococcaceae;g__Streptococcus;s__Streptococcus_salivarius	5.71429	0	0	0.010706	0.00539857		0.0122689	0.0401613	Mann-Whitney
d__Bacteria;p__Firmicutes;c__Negativicutes;o__Veillonellales-Selenomonadales;f__Selenomonadaceae;g__Mitsuokella;__unclassification	2.85714	0.00377329	0	0.00676766	0.622674	0.437943	0.770588	0.342112	Mann-Whitney
d__Bacteria;p__Firmicutes;c__Clostridia;o__Oscillospirales;f__UCG-010;g__UCG-010;s__metagenome	1.42857	0	0	0.0101515	0.286505		0.236445	0.342112	Mann-Whitney
d__Bacteria;p__Firmicutes;c__Negativicutes;o__Acidaminococcales;f__Acidaminococcaceae;g__Phascolarctobacterium;__unclassification	2.85714	0	0	0.00994094	0.0791641		0.0853461	0.162587	Mann-Whitney
d__Bacteria;p__Proteobacteria;c__Gammaproteobacteria;o__Pseudomonadales;f__Pseudomonadaceae;g__Pseudomonas;s__Pseudomonas_resinovorans	1.42857	0.0099271	0	0	0.513417	0.437943	0.437943		Mann-Whitney
d__Bacteria;p__Actinobacteriota;c__Actinobacteria;o__Actinomycetales;f__Actinomycetaceae;g__Actinomyces;s__Actinomyces_gerencseriae	1.42857	0.0099271	0	0	0.513417	0.437943	0.437943		Mann-Whitney
d__Bacteria;p__Firmicutes;c__Clostridia;o__Peptostreptococcales-Tissierellales;f__Peptostreptococcaceae;g__Intestinibacter;__unclassification	1.42857	0	0	0.0098912	0.286505		0.236445	0.342112	Mann-Whitney
d__Bacteria;p__Firmicutes;c__Clostridia;o__Lachnospirales;f__Lachnospiraceae;g__Roseburia;s__Roseburia_hominis	1.42857	0	0	0.0098912	0.286505		0.236445	0.342112	Mann-Whitney
d__Bacteria;p__Fusobacteriota;c__Fusobacteriia;o__Fusobacteriales;f__Fusobacteriaceae;g__Fusobacterium;s__Fusobacterium_periodonticum	4.28571	0	0	0.00988661	0.0210734		0.0322979	0.080631	Mann-Whitney
d__Bacteria;p__Actinobacteriota;c__Actinobacteria;o__Corynebacteriales;f__Corynebacteriaceae;g__Lawsonella;__unclassification	4.28571	0.00440777	0	0.0053226	0.297285	0.437943	0.37349	0.162587	Mann-Whitney
d__Bacteria;p__Firmicutes;c__Clostridia;o__Oscillospirales;f__Ruminococcaceae;g__UBA1819;s__uncultured_organism	1.42857	0	0	0.00971251	0.286505		0.236445	0.342112	Mann-Whitney
d__Bacteria;p__Proteobacteria;c__Gammaproteobacteria;o__Enterobacterales;f__Enterobacteriaceae;g__Klebsiella;__unclassification	2.85714	0.00421204	0	0.00546619	0.633292	0.437943	0.81554	0.342112	Mann-Whitney
d__Bacteria;p__Firmicutes;c__Negativicutes;o__Acidaminococcales;f__Acidaminococcaceae;g__Phascolarctobacterium;s__uncultured_bacterium	2.85714	0	0.00903259	0.000487266	0.467091	0.236445	0.236445	1	Mann-Whitney
d__Bacteria;p__Firmicutes;c__Clostridia;o__Oscillospirales;f__Ruminococcaceae;g__Faecalibacterium;s__uncultured_bacterium	4.28571	0.00433147	0	0.00517635	0.297285	0.437943	0.37349	0.162587	Mann-Whitney
d__Bacteria;p__Proteobacteria;c__Gammaproteobacteria;o__Burkholderiales;f__Methylophilaceae;g__Methylophilus;__unclassification	8.57143	0.00592987	0.00154607	0.00172702	0.528537	0.828617	0.392108	0.349723	Mann-Whitney
d__Bacteria;p__Firmicutes;c__Bacilli;o__Bacillales;f__Bacillaceae;g__Aeribacillus;__unclassification	2.85714	0	0.00165905	0.00752823	0.467091	0.236445	0.236445	1	Mann-Whitney
d__Bacteria;p__Firmicutes;c__Bacilli;o__Lactobacillales;f__Carnobacteriaceae;g__Atopostipes;s__uncultured_bacterium	2.85714	0	0.00783439	0.00134077	0.467091	0.236445	0.236445	1	Mann-Whitney
d__Bacteria;p__Firmicutes;c__Clostridia;o__Oscillospirales;f__Oscillospiraceae;g__Colidextribacter;__unclassification	1.42857	0	0.00912476	0	0.286505	0.236445		0.342112	Mann-Whitney
d__Bacteria;p__Firmicutes;c__Clostridia;o__Oscillospirales;f__Oscillospiraceae;g__UCG-003;s__uncultured_organism	1.42857	0	0	0.00911031	0.286505		0.236445	0.342112	Mann-Whitney
d__Bacteria;p__Firmicutes;c__Clostridia;o__Lachnospirales;f__Lachnospiraceae;g__[Eubacterium]_fissicatena_group;__unclassification	2.85714	0	0	0.00899158	0.0791641		0.0853461	0.162587	Mann-Whitney
d__Bacteria;p__Bacteroidota;c__Bacteroidia;o__Bacteroidales;f__Rikenellaceae;__unclassification;__unclassification	1.42857	0	0.00894042	0	0.286505	0.236445		0.342112	Mann-Whitney
d__Bacteria;p__Actinobacteriota;c__Actinobacteria;o__Micrococcales;f__Dermacoccaceae;__unclassification;__unclassification	4.28571	0.00492229	0	0.0039407	0.297285	0.437943	0.37349	0.162587	Mann-Whitney
d__Bacteria;p__Actinobacteriota;c__Actinobacteria;o__Micrococcales;__unclassification;__unclassification;__unclassification	2.85714	0.00806959	0	0.000762147	0.633292	0.437943	0.81554	0.342112	Mann-Whitney
d__Bacteria;p__Proteobacteria;c__Gammaproteobacteria;o__Burkholderiales;f__Comamonadaceae;g__Pelomonas;__unclassification	5.71429	0.00616664	0.00105204	0.00159955	0.948003	0.791332	0.828617	1	Mann-Whitney
d__Bacteria;p__Actinobacteriota;c__Actinobacteria;o__Micrococcales;f__Intrasporangiaceae;__unclassification;__unclassification	2.85714	0.00512738	0	0.0036613	0.633292	0.437943	0.81554	0.342112	Mann-Whitney
d__Bacteria;p__Bacteroidota;c__Bacteroidia;o__Bacteroidales;f__Muribaculaceae;g__Muribaculaceae;s__uncultured_Bacteroidales	1.42857	0	0	0.00873905	0.286505		0.236445	0.342112	Mann-Whitney
d__Bacteria;p__Bacteroidota;c__Bacteroidia;o__Bacteroidales;f__Rikenellaceae;g__Alistipes;s__Bacteroides_sp.	1.42857	0	0	0.00873905	0.286505		0.236445	0.342112	Mann-Whitney
d__Bacteria;p__Proteobacteria;c__Gammaproteobacteria;o__Enterobacterales;f__Enterobacteriaceae;g__Escherichia-Shigella;s__Streptomyces_sp.	1.42857	0	0	0.00859176	0.286505		0.236445	0.342112	Mann-Whitney
d__Bacteria;p__Firmicutes;c__Bacilli;o__Lactobacillales;f__Aerococcaceae;g__Aerococcus;__unclassification	1.42857	0.00855273	0	0	0.513417	0.437943	0.437943		Mann-Whitney
d__Bacteria;p__Actinobacteriota;c__Actinobacteria;o__Propionibacteriales;f__Nocardioidaceae;g__Nocardioides;__unclassification	2.85714	0.00849196	0	0	0.258552	0.255428	0.255428		Mann-Whitney
d__Bacteria;p__Firmicutes;c__Bacilli;o__Lactobacillales;f__Aerococcaceae;g__Globicatella;s__uncultured_bacterium	1.42857	0	0.00838741	0	0.286505	0.236445		0.342112	Mann-Whitney
d__Bacteria;p__Firmicutes;c__Clostridia;o__Oscillospirales;f__Ruminococcaceae;g__Fournierella;s__uncultured_bacterium	2.85714	0	0	0.0082994	0.0791641		0.0853461	0.162587	Mann-Whitney
d__Bacteria;p__Actinobacteriota;c__Actinobacteria;o__Frankiales;f__Geodermatophilaceae;g__Blastococcus;__unclassification	5.71429	0.00445507	0.00198781	0.00182206	0.957241	0.828617	0.828617	1	Mann-Whitney
d__Bacteria;p__Firmicutes;c__Negativicutes;o__Veillonellales-Selenomonadales;f__Veillonellaceae;g__Dialister;s__Dialister_succinatiphilus	4.28571	0.00225753	0	0.00593536	0.284224	0.437943	0.348213	0.162587	Mann-Whitney
d__Bacteria;p__Actinobacteriota;c__Coriobacteriia;o__Coriobacteriales;f__Atopobiaceae;g__Olsenella;s__Olsenella_sp.	2.85714	0	0	0.00797435	0.0791641		0.0853461	0.162587	Mann-Whitney
d__Bacteria;p__Firmicutes;c__Clostridia;o__Clostridia;f__Hungateiclostridiaceae;g__Fastidiosipila;s__Clostridiaceae_bacterium	1.42857	0	0.00792656	0	0.286505	0.236445		0.342112	Mann-Whitney
d__Bacteria;p__Firmicutes;c__Clostridia;o__Lachnospirales;f__Lachnospiraceae;g__[Eubacterium]_oxidoreducens_group;s__uncultured_bacterium	2.85714	0	0	0.00782456	0.0791641		0.0853461	0.162587	Mann-Whitney
d__Bacteria;p__Firmicutes;c__Clostridia;o__Christensenellales;f__Christensenellaceae;g__Christensenellaceae_R-7_group;s__uncultured_organism	1.42857	0	0	0.00780884	0.286505		0.236445	0.342112	Mann-Whitney
d__Bacteria;p__Firmicutes;c__Clostridia;o__Lachnospirales;f__Lachnospiraceae;g__[Eubacterium]_ventriosum_group;__unclassification	1.42857	0	0	0.00780884	0.286505		0.236445	0.342112	Mann-Whitney
d__Bacteria;p__Firmicutes;c__Clostridia;o__Oscillospirales;f__Ruminococcaceae;g__uncultured;s__gut_metagenome	1.42857	0	0	0.00780884	0.286505		0.236445	0.342112	Mann-Whitney
d__Bacteria;p__Firmicutes;c__Bacilli;o__Lactobacillales;f__Enterococcaceae;g__Enterococcus;s__Enterococcus_cecorum	1.42857	0.00778311	0	0	0.513417	0.437943	0.437943		Mann-Whitney
d__Bacteria;p__Proteobacteria;c__Alphaproteobacteria;o__Rhizobiales;f__Rhizobiaceae;g__Ochrobactrum;__unclassification	1.42857	0	0	0.00776805	0.286505		0.236445	0.342112	Mann-Whitney
d__Bacteria;p__Firmicutes;c__Negativicutes;o__Veillonellales-Selenomonadales;f__Selenomonadaceae;g__Schwartzia;s__uncultured_rumen	1.42857	0.00775555	0	0	0.513417	0.437943	0.437943		Mann-Whitney
d__Bacteria;p__Firmicutes;c__Negativicutes;o__Veillonellales-Selenomonadales;f__Selenomonadaceae;g__Anaerovibrio;s__uncultured_bacterium	1.42857	0	0.00771069	0	0.286505	0.236445		0.342112	Mann-Whitney
d__Bacteria;p__Firmicutes;c__Clostridia;o__Peptostreptococcales-Tissierellales;f__Peptostreptococcaceae;g__Terrisporobacter;__unclassification	4.28571	0.0013835	0.000855422	0.00544114	0.943497	0.81554	0.770588	1	Mann-Whitney
d__Bacteria;p__Bacteroidota;c__Bacteroidia;o__Bacteroidales;f__F082;g__F082;s__uncultured_bacterium	1.42857	0	0.00765005	0	0.286505	0.236445		0.342112	Mann-Whitney
d__Bacteria;p__Firmicutes;c__Clostridia;o__Oscillospirales;f__Ruminococcaceae;g__Incertae_Sedis;s__uncultured_organism	1.42857	0	0	0.00761911	0.286505		0.236445	0.342112	Mann-Whitney
d__Bacteria;p__Bacteroidota;c__Bacteroidia;o__Bacteroidales;f__Rikenellaceae;g__Alistipes;s__Alistipes_putredinis	1.42857	0	0	0.007457	0.286505		0.236445	0.342112	Mann-Whitney
d__Bacteria;p__Proteobacteria;c__Gammaproteobacteria;o__Burkholderiales;f__Burkholderiaceae;g__Lautropia;__unclassification	5.71429	0.00391612	0	0.00352699	0.106672	0.437943	0.164849	0.080631	Mann-Whitney
d__Bacteria;p__Actinobacteriota;c__Actinobacteria;o__Corynebacteriales;f__Corynebacteriaceae;g__Corynebacterium;s__Corynebacterium_matruchotii	4.28571	0	0	0.00743734	0.0210734		0.0322979	0.080631	Mann-Whitney
d__Bacteria;p__Firmicutes;c__Clostridia;o__Oscillospirales;f__[Eubacterium]_coprostanoligenes_group;g__[Eubacterium]_coprostanoligenes_group;s__human_gut	2.85714	0	0.00740726	0	0.0791641	0.0853461		0.162587	Mann-Whitney
d__Bacteria;p__Firmicutes;c__Clostridia;o__Oscillospirales;f__Oscillospiraceae;g__Colidextribacter;s__uncultured_bacterium	2.85714	0	0	0.00737834	0.0791641		0.0853461	0.162587	Mann-Whitney
d__Bacteria;p__Firmicutes;c__Clostridia;o__Clostridiales;f__Clostridiaceae;g__Clostridium_sensu_stricto_6;__unclassification	1.42857	0	0.00737354	0	0.286505	0.236445		0.342112	Mann-Whitney
d__Bacteria;p__Firmicutes;c__Clostridia;o__Oscillospirales;f__Butyricicoccaceae;g__Butyricicoccus;__unclassification	4.28571	0	0	0.00733977	0.0210734		0.0322979	0.080631	Mann-Whitney
d__Bacteria;p__Bacteroidota;c__Bacteroidia;o__Bacteroidales;f__Bacteroidaceae;g__Bacteroides;s__uncultured_organism	1.42857	0	0	0.00729489	0.286505		0.236445	0.342112	Mann-Whitney
d__Bacteria;p__Deinococcota;c__Deinococci;o__Deinococcales;f__Deinococcaceae;g__Deinococcus;s__Deinococcus_wulumuqiensis	1.42857	0	0.00728573	0	0.286505	0.236445		0.342112	Mann-Whitney
d__Bacteria;p__Actinobacteriota;c__Actinobacteria;o__Corynebacteriales;f__Nocardiaceae;g__Rhodococcus;s__Rhodococcus_corynebacterioides	1.42857	0	0.00728573	0	0.286505	0.236445		0.342112	Mann-Whitney
d__Bacteria;p__Firmicutes;c__Bacilli;o__Staphylococcales;f__Staphylococcaceae;g__Jeotgalicoccus;s__Jeotgalicoccus_schoeneichii	1.42857	0	0.00728137	0	0.286505	0.236445		0.342112	Mann-Whitney
d__Bacteria;p__Actinobacteriota;c__Actinobacteria;o__Micrococcales;f__Dermacoccaceae;g__Yimella;__unclassification	2.85714	0	0	0.00714513	0.0791641		0.0853461	0.162587	Mann-Whitney
d__Bacteria;p__Bacteroidota;c__Bacteroidia;o__Bacteroidales;f__Marinifilaceae;g__Butyricimonas;__unclassification	1.42857	0.0071351	0	0	0.513417	0.437943	0.437943		Mann-Whitney
d__Bacteria;p__Bacteroidota;c__Bacteroidia;o__Flavobacteriales;f__Weeksellaceae;g__uncultured;s__uncultured_bacterium	1.42857	0.0070653	0	0	0.513417	0.437943	0.437943		Mann-Whitney
d__Bacteria;p__Bacteroidota;c__Bacteroidia;o__Bacteroidales;f__Rikenellaceae;g__Alistipes;s__Alistipes_indistinctus	1.42857	0	0	0.00702796	0.286505		0.236445	0.342112	Mann-Whitney
d__Bacteria;p__Firmicutes;c__Clostridia;o__Lachnospirales;f__Lachnospiraceae;g__Lachnospiraceae_FCS020_group;__unclassification	1.42857	0	0	0.00702796	0.286505		0.236445	0.342112	Mann-Whitney
d__Bacteria;p__Proteobacteria;c__Gammaproteobacteria;o__Enterobacterales;f__Yersiniaceae;__unclassification;__unclassification	1.42857	0	0	0.00696274	0.286505		0.236445	0.342112	Mann-Whitney
d__Bacteria;p__Bacteroidota;c__Bacteroidia;__unclassification;__unclassification;__unclassification;__unclassification	1.42857	0	0.0069127	0	0.286505	0.236445		0.342112	Mann-Whitney
d__Bacteria;p__Firmicutes;c__Clostridia;o__Oscillospirales;f__UCG-010;g__UCG-010;s__uncultured_bacterium	2.85714	0	0	0.00684743	0.0791641		0.0853461	0.162587	Mann-Whitney
d__Bacteria;p__Firmicutes;c__Clostridia;o__Peptococcales;f__Peptococcaceae;g__uncultured;s__unidentified	1.42857	0	0.00682053	0	0.286505	0.236445		0.342112	Mann-Whitney
d__Bacteria;p__Firmicutes;c__Clostridia;o__Oscillospirales;f__Oscillospiraceae;g__Oscillibacter;s__uncultured_organism	1.42857	0	0	0.00676766	0.286505		0.236445	0.342112	Mann-Whitney
d__Bacteria;p__Proteobacteria;c__Gammaproteobacteria;o__Pseudomonadales;f__Moraxellaceae;g__Acinetobacter;s__Acinetobacter_baumannii	1.42857	0	0.00666021	0	0.286505	0.236445		0.342112	Mann-Whitney
d__Bacteria;p__Firmicutes;c__Clostridia;o__Oscillospirales;f__Ruminococcaceae;g__Ruminococcus;s__uncultured_Ruminococcaceae	1.42857	0	0	0.00632406	0.286505		0.236445	0.342112	Mann-Whitney
d__Bacteria;p__Firmicutes;c__Clostridia;o__Oscillospirales;f__Oscillospiraceae;g__Oscillospira;s__uncultured_bacterium	4.28571	0	0.00628253	0	0.0210734	0.0322979		0.080631	Mann-Whitney
d__Bacteria;p__Firmicutes;c__Clostridia;o__Lachnospirales;f__Lachnospiraceae;g__[Ruminococcus]_torques_group;s__Ruminococcus_torques	1.42857	0	0	0.00627353	0.286505		0.236445	0.342112	Mann-Whitney
d__Bacteria;p__Firmicutes;c__Clostridia;o__Oscillospirales;f__Ethanoligenenaceae;__unclassification;__unclassification	1.42857	0	0.00617534	0	0.286505	0.236445		0.342112	Mann-Whitney
d__Bacteria;p__Firmicutes;c__Clostridia;o__Oscillospirales;f__Butyricicoccaceae;__unclassification;__unclassification	2.85714	0	0.00424088	0.00188912	0.467091	0.236445	0.236445	1	Mann-Whitney
d__Bacteria;p__Firmicutes;c__Clostridia;o__Lachnospirales;f__Lachnospiraceae;g__Eisenbergiella;s__uncultured_organism	1.42857	0	0	0.00598678	0.286505		0.236445	0.342112	Mann-Whitney
d__Bacteria;p__Proteobacteria;c__Gammaproteobacteria;o__Enterobacterales;f__Erwiniaceae;g__Pantoea;__unclassification	1.42857	0.00589421	0	0	0.513417	0.437943	0.437943		Mann-Whitney
d__Bacteria;p__Actinobacteriota;c__Actinobacteria;o__Micrococcales;f__Dermabacteraceae;g__Brachybacterium;__unclassification	2.85714	0.00576252	0	0	0.258552	0.255428	0.255428		Mann-Whitney
d__Bacteria;p__Bacteroidota;c__Bacteroidia;o__Bacteroidales;f__Tannerellaceae;g__Parabacteroides;s__Parabacteroides_distasonis	1.42857	0	0	0.00572648	0.286505		0.236445	0.342112	Mann-Whitney
d__Bacteria;p__Actinobacteriota;c__Actinobacteria;o__Frankiales;f__Nakamurellaceae;g__Nakamurella;__unclassification	2.85714	0.00139465	0	0.00416471	0.622674	0.437943	0.770588	0.342112	Mann-Whitney
d__Bacteria;p__Proteobacteria;c__Alphaproteobacteria;o__Caulobacterales;f__Caulobacteraceae;g__Brevundimonas;__unclassification	4.28571	0.00555231	0	0	0.127641	0.155865	0.155865		Mann-Whitney
d__Bacteria;p__Bacteroidota;c__Bacteroidia;o__Bacteroidales;f__Tannerellaceae;g__Parabacteroides;__unclassification	2.85714	0	0	0.00545185	0.0791641		0.0853461	0.162587	Mann-Whitney
d__Bacteria;p__Bacteroidota;c__Bacteroidia;o__Bacteroidales;f__Bacteroidaceae;g__Bacteroides;s__Bacteroides_ovatus	2.85714	0.00154273	0	0.00388402	0.622674	0.437943	0.770588	0.342112	Mann-Whitney
d__Bacteria;p__Firmicutes;c__Bacilli;o__Erysipelotrichales;f__Erysipelatoclostridiaceae;g__UCG-004;__unclassification	1.42857	0	0.00534582	0	0.286505	0.236445		0.342112	Mann-Whitney
d__Bacteria;p__Actinobacteriota;c__Actinobacteria;o__Actinomycetales;f__Actinomycetaceae;g__Actinomyces;s__uncultured_bacterium	2.85714	0.00361945	0	0.00166991	0.633292	0.437943	0.81554	0.342112	Mann-Whitney
d__Bacteria;p__Proteobacteria;c__Alphaproteobacteria;o__Sphingomonadales;f__Sphingomonadaceae;g__Sphingobium;__unclassification	2.85714	0.00528763	0	0	0.258552	0.255428	0.255428		Mann-Whitney
d__Bacteria;p__Bacteroidota;c__Bacteroidia;o__Bacteroidales;f__Bacteroidaceae;g__Bacteroides;s__Bacteroides_stercoris	1.42857	0	0	0.00520589	0.286505		0.236445	0.342112	Mann-Whitney
d__Bacteria;p__Firmicutes;c__Clostridia;o__Oscillospirales;f__Ruminococcaceae;g__Negativibacillus;s__uncultured_bacterium	1.42857	0	0	0.00520589	0.286505		0.236445	0.342112	Mann-Whitney
d__Bacteria;p__Firmicutes;c__Clostridia;o__Oscillospirales;f__Ruminococcaceae;g__Candidatus_Soleaferrea;s__uncultured_bacterium	1.42857	0.00516006	0	0	0.513417	0.437943	0.437943		Mann-Whitney
d__Bacteria;p__Bacteroidota;c__Bacteroidia;o__Bacteroidales;f__Muribaculaceae;g__Muribaculaceae;__unclassification	2.85714	0	0.00088347	0.00427243	0.467091	0.236445	0.236445	1	Mann-Whitney
d__Bacteria;p__Proteobacteria;c__Alphaproteobacteria;o__Sphingomonadales;f__Sphingomonadaceae;g__Sphingobium;s__Sphingobium_yanoikuyae	1.42857	0	0.00514652	0	0.286505	0.236445		0.342112	Mann-Whitney
d__Bacteria;p__Bacteroidota;c__Bacteroidia;o__Bacteroidales;f__Muribaculaceae;g__Muribaculaceae;s__uncultured_Porphyromonadaceae	4.28571	0.00396648	0	0.00112239	0.297285	0.437943	0.37349	0.162587	Mann-Whitney
d__Bacteria;p__Spirochaetota;c__Spirochaetia;o__Spirochaetales;f__Spirochaetaceae;g__Sphaerochaeta;s__uncultured_prokaryote	1.42857	0	0.00506931	0	0.286505	0.236445		0.342112	Mann-Whitney
d__Bacteria;p__Firmicutes;c__Bacilli;o__Izemoplasmatales;f__Izemoplasmatales;g__Izemoplasmatales;s__gut_metagenome	1.42857	0	0	0.00501882	0.286505		0.236445	0.342112	Mann-Whitney
d__Bacteria;p__Firmicutes;c__Clostridia;o__Lachnospirales;f__Lachnospiraceae;g__Mobilitalea;s__uncultured_bacterium	1.42857	0	0.00497714	0	0.286505	0.236445		0.342112	Mann-Whitney
d__Bacteria;p__Campilobacterota;c__Campylobacteria;o__Campylobacterales;f__Campylobacteraceae;g__Campylobacter;__unclassification	2.85714	0.00391612	0	0.00105187	0.633292	0.437943	0.81554	0.342112	Mann-Whitney
d__Bacteria;p__Firmicutes;c__Negativicutes;o__Veillonellales-Selenomonadales;f__Selenomonadaceae;g__Selenomonas;s__Selenomonas_sp.	2.85714	0	0	0.00494573	0.0791641		0.0853461	0.162587	Mann-Whitney
d__Bacteria;p__Firmicutes;c__Clostridia;o__Lachnospirales;f__Lachnospiraceae;g__[Ruminococcus]_torques_group;s__Ruminococcus_sp.	1.42857	0	0	0.0049456	0.286505		0.236445	0.342112	Mann-Whitney
d__Bacteria;p__Actinobacteriota;c__Coriobacteriia;o__Coriobacteriales;f__Eggerthellaceae;g__Senegalimassilia;s__uncultured_bacterium	1.42857	0	0	0.0049456	0.286505		0.236445	0.342112	Mann-Whitney
d__Bacteria;p__Proteobacteria;c__Gammaproteobacteria;o__Burkholderiales;f__Burkholderiaceae;g__Lautropia;s__uncultured_bacterium	2.85714	0	0	0.00492155	0.0791641		0.0853461	0.162587	Mann-Whitney
d__Bacteria;p__Actinobacteriota;c__Actinobacteria;o__Corynebacteriales;f__Mycobacteriaceae;g__Mycobacterium;__unclassification	1.42857	0	0.00485909	0	0.286505	0.236445		0.342112	Mann-Whitney
d__Bacteria;p__Bacteroidota;c__Bacteroidia;o__Bacteroidales;f__Porphyromonadaceae;g__Porphyromonas;s__Porphyromonas_gingivalis	1.42857	0	0.00480307	0	0.286505	0.236445		0.342112	Mann-Whitney
d__Bacteria;p__Proteobacteria;c__Gammaproteobacteria;o__Burkholderiales;f__Methylophilaceae;__unclassification;__unclassification	4.28571	0.000645007	0	0.00406997	0.284224	0.437943	0.348213	0.162587	Mann-Whitney
d__Bacteria;p__Firmicutes;c__Clostridia;o__Clostridia_vadinBB60_group;f__Clostridia_vadinBB60_group;g__Clostridia_vadinBB60_group;s__uncultured_bacterium	1.42857	0	0	0.0046853	0.286505		0.236445	0.342112	Mann-Whitney
d__Bacteria;p__Proteobacteria;c__Alphaproteobacteria;o__Rhizobiales;f__Xanthobacteraceae;g__Rhodopseudomonas;s__Rhodopseudomonas_sp.	1.42857	0	0	0.00465983	0.286505		0.236445	0.342112	Mann-Whitney
d__Bacteria;p__Bacteroidota;c__Bacteroidia;o__Bacteroidales;f__Prevotellaceae;g__Prevotella;s__Prevotella_denticola	1.42857	0.00465333	0	0	0.513417	0.437943	0.437943		Mann-Whitney
d__Bacteria;p__Actinobacteriota;c__Actinobacteria;o__Micrococcales;f__Brevibacteriaceae;g__Brevibacterium;__unclassification	2.85714	0.00464633	0	0	0.258552	0.255428	0.255428		Mann-Whitney
d__Bacteria;p__Campilobacterota;c__Campylobacteria;o__Campylobacterales;f__Campylobacteraceae;g__Campylobacter;s__Campylobacter_pinnipediorum	1.42857	0.00456881	0	0	0.513417	0.437943	0.437943		Mann-Whitney
d__Bacteria;p__Firmicutes;c__Clostridia;o__Oscillospirales;f__Ruminococcaceae;g__[Eubacterium]_siraeum_group;__unclassification	1.42857	0	0.0045163	0	0.286505	0.236445		0.342112	Mann-Whitney
d__Bacteria;p__Firmicutes;c__Clostridia;o__Lachnospirales;f__Lachnospiraceae;g__Lachnospiraceae_UCG-010;s__uncultured_organism	1.42857	0	0	0.00447423	0.286505		0.236445	0.342112	Mann-Whitney
d__Bacteria;p__Bacteroidota;c__Bacteroidia;o__Bacteroidales;f__Tannerellaceae;g__Parabacteroides;s__Parabacteroides_merdae	1.42857	0	0	0.00442501	0.286505		0.236445	0.342112	Mann-Whitney
d__Bacteria;p__Firmicutes;c__Clostridia;o__Oscillospirales;f__Oscillospiraceae;g__uncultured;s__uncultured_organism	1.42857	0	0	0.00442501	0.286505		0.236445	0.342112	Mann-Whitney
d__Bacteria;p__Proteobacteria;c__Gammaproteobacteria;o__Burkholderiales;f__Comamonadaceae;g__Diaphorobacter;__unclassification	2.85714	0.00267678	0	0.00170543	0.633292	0.437943	0.81554	0.342112	Mann-Whitney
d__Bacteria;p__Proteobacteria;c__Alphaproteobacteria;o__Rhizobiales;f__Rhizobiaceae;g__Ensifer;__unclassification	2.85714	0.000296676	0	0.00407822	0.622674	0.437943	0.770588	0.342112	Mann-Whitney
d__Bacteria;p__Firmicutes;c__Bacilli;o__Staphylococcales;f__Staphylococcaceae;g__Staphylococcus;s__Staphylococcus_saprophyticus	2.85714	0.00101597	0	0.00332965	0.622674	0.437943	0.770588	0.342112	Mann-Whitney
d__Bacteria;p__Proteobacteria;c__Gammaproteobacteria;o__Burkholderiales;f__Comamonadaceae;g__Pelomonas;s__Pelomonas_puraquae	1.42857	0.00434311	0	0	0.513417	0.437943	0.437943		Mann-Whitney
d__Bacteria;p__Actinobacteriota;c__Actinobacteria;o__Actinomycetales;f__Actinomycetaceae;g__Actinomyces;s__Winkia_neuii	1.42857	0.00434311	0	0	0.513417	0.437943	0.437943		Mann-Whitney
d__Bacteria;p__Firmicutes;c__Clostridia;o__Lachnospirales;f__Lachnospiraceae;g__uncultured;s__uncultured_compost	1.42857	0	0.00433196	0	0.286505	0.236445		0.342112	Mann-Whitney
d__Bacteria;p__Firmicutes;c__Clostridia;o__Peptostreptococcales-Tissierellales;f__Peptostreptococcaceae;g__Romboutsia;s__Romboutsia_ilealis	1.42857	0.00432906	0	0	0.513417	0.437943	0.437943		Mann-Whitney
d__Bacteria;p__Bacteroidota;c__Bacteroidia;o__Bacteroidales;f__Bacteroidaceae;g__Bacteroides;s__Bacteroides_thetaiotaomicron	1.42857	0.00432395	0	0	0.513417	0.437943	0.437943		Mann-Whitney
d__Bacteria;p__Firmicutes;c__Bacilli;o__Lactobacillales;f__Streptococcaceae;g__Streptococcus;s__Streptococcus_gordonii	1.42857	0	0	0.00429588	0.286505		0.236445	0.342112	Mann-Whitney
d__Bacteria;p__Firmicutes;c__Clostridia;o__Oscillospirales;f__Ruminococcaceae;g__Ruminococcus;s__gut_metagenome	1.42857	0	0.00424088	0	0.286505	0.236445		0.342112	Mann-Whitney
d__Bacteria;p__Actinobacteriota;c__Actinobacteria;o__Micrococcales;f__Intrasporangiaceae;g__Ornithinimicrobium;s__Ornithinimicrobium_sp.	1.42857	0	0.00419648	0	0.286505	0.236445		0.342112	Mann-Whitney
d__Bacteria;p__Actinobacteriota;c__Coriobacteriia;o__Coriobacteriales;f__Atopobiaceae;g__Libanicoccus;s__uncultured_bacterium	2.85714	0	0	0.0041558	0.0791641		0.0853461	0.162587	Mann-Whitney
d__Bacteria;p__Firmicutes;c__Clostridia;o__Lachnospirales;f__Lachnospiraceae;g__Lachnospiraceae_NC2004_group;s__uncultured_organism	2.85714	0	0	0.00414688	0.0791641		0.0853461	0.162587	Mann-Whitney
d__Bacteria;p__Firmicutes;c__Bacilli;o__Lactobacillales;f__Lactobacillaceae;g__Lactobacillus;s__Lactobacillus_iners	2.85714	0.000118065	0	0.00399855	0.622674	0.437943	0.770588	0.342112	Mann-Whitney
d__Bacteria;p__Actinobacteriota;c__Actinobacteria;o__Corynebacteriales;f__Nocardiaceae;g__Rhodococcus;__unclassification	2.85714	0.00145614	0.00265041	0	0.622674	0.770588	0.437943	0.342112	Mann-Whitney
d__Bacteria;p__Firmicutes;c__Clostridia;o__Oscillospirales;f__Oscillospiraceae;g__Oscillospira;s__uncultured_Lactobacillus	1.42857	0.00409413	0	0	0.513417	0.437943	0.437943		Mann-Whitney
d__Bacteria;p__Actinobacteriota;c__Actinobacteria;o__Corynebacteriales;f__Dietziaceae;g__Dietzia;s__Dietzia_timorensis	1.42857	0	0	0.00404592	0.286505		0.236445	0.342112	Mann-Whitney
d__Bacteria;p__Firmicutes;c__Bacilli;o__Lactobacillales;f__Streptococcaceae;g__Streptococcus;s__Streptococcus_vestibularis	2.85714	0	0	0.00396373	0.0791641		0.0853461	0.162587	Mann-Whitney
d__Bacteria;p__Actinobacteriota;c__Actinobacteria;o__Micrococcales;f__Micrococcaceae;g__Rothia;s__uncultured_bacterium	2.85714	0	0	0.00394135	0.0791641		0.0853461	0.162587	Mann-Whitney
d__Bacteria;p__Firmicutes;c__Clostridia;o__Lachnospirales;f__Lachnospiraceae;g__CAG-56;__unclassification	1.42857	0	0	0.00390442	0.286505		0.236445	0.342112	Mann-Whitney
d__Bacteria;p__Desulfobacterota;c__Desulfovibrionia;o__Desulfovibrionales;f__Desulfovibrionaceae;g__Bilophila;__unclassification	1.42857	0	0	0.00390442	0.286505		0.236445	0.342112	Mann-Whitney
d__Bacteria;p__Firmicutes;c__Clostridia;o__Oscillospirales;f__Oscillospiraceae;g__NK4A214_group;s__gut_metagenome	1.42857	0	0	0.00390442	0.286505		0.236445	0.342112	Mann-Whitney
d__Bacteria;p__Bacteroidota;c__Bacteroidia;o__Bacteroidales;f__Bacteroidaceae;g__Bacteroides;s__Bacteroides_coprocola	1.42857	0.00389156	0	0	0.513417	0.437943	0.437943		Mann-Whitney
d__Bacteria;p__Synergistota;c__Synergistia;o__Synergistales;f__Synergistaceae;g__Cloacibacillus;__unclassification	1.42857	0	0	0.003885	0.286505		0.236445	0.342112	Mann-Whitney
d__Bacteria;p__Firmicutes;c__Clostridia;o__Oscillospirales;f__Oscillospiraceae;g__UCG-003;__unclassification	1.42857	0	0	0.00388402	0.286505		0.236445	0.342112	Mann-Whitney
d__Bacteria;p__Bacteroidota;c__Bacteroidia;o__Bacteroidales;f__Barnesiellaceae;g__Barnesiella;__unclassification	1.42857	0	0	0.00381692	0.286505		0.236445	0.342112	Mann-Whitney
d__Bacteria;p__Firmicutes;c__Clostridia;o__Peptostreptococcales-Tissierellales;f__Peptostreptococcales-Tissierellales;g__Finegoldia;__unclassification	2.85714	0	0	0.00380964	0.0791641		0.0853461	0.162587	Mann-Whitney
d__Bacteria;p__Proteobacteria;c__Alphaproteobacteria;o__Rhizobiales;f__Beijerinckiaceae;__unclassification;__unclassification	1.42857	0.00379745	0	0	0.513417	0.437943	0.437943		Mann-Whitney
d__Bacteria;p__Firmicutes;c__Clostridia;o__Lachnospirales;f__Lachnospiraceae;g__XBB1006;__unclassification	1.42857	0	0	0.00379623	0.286505		0.236445	0.342112	Mann-Whitney
d__Bacteria;p__Bacteroidota;c__Bacteroidia;o__Bacteroidales;f__Bacteroidales_RF16_group;g__Bacteroidales_RF16_group;s__uncultured_bacterium	1.42857	0	0.00377894	0	0.286505	0.236445		0.342112	Mann-Whitney
d__Bacteria;p__Firmicutes;c__Clostridia;o__Peptostreptococcales-Tissierellales;f__Peptostreptococcales-Tissierellales;g__Peptoniphilus;s__Peptoniphilus_lacrimalis	1.42857	0	0.00375475	0	0.286505	0.236445		0.342112	Mann-Whitney
d__Bacteria;p__Actinobacteriota;c__Actinobacteria;o__Micrococcales;f__Bogoriellaceae;g__Georgenia;s__uncultured_bacterium	1.42857	0.00375375	0	0	0.513417	0.437943	0.437943		Mann-Whitney
d__Bacteria;p__Bacteroidota;c__Bacteroidia;o__Bacteroidales;f__Prevotellaceae;g__Prevotella;s__Prevotella_timonensis	1.42857	0.00372266	0	0	0.513417	0.437943	0.437943		Mann-Whitney
d__Bacteria;p__Proteobacteria;c__Gammaproteobacteria;o__Pasteurellales;f__Pasteurellaceae;g__Haemophilus;__unclassification	1.42857	0.00372266	0	0	0.513417	0.437943	0.437943		Mann-Whitney
d__Bacteria;p__Acidobacteriota;c__Vicinamibacteria;o__Vicinamibacterales;f__uncultured;g__uncultured;__unclassification	1.42857	0	0.00368677	0	0.286505	0.236445		0.342112	Mann-Whitney
d__Bacteria;p__Bacteroidota;c__Bacteroidia;o__Bacteroidales;f__Prevotellaceae;g__Prevotellaceae_UCG-004;s__uncultured_bacterium	1.42857	0	0.00368677	0	0.286505	0.236445		0.342112	Mann-Whitney
d__Bacteria;p__Firmicutes;c__Clostridia;o__Oscillospirales;f__Ruminococcaceae;g__[Eubacterium]_siraeum_group;s__[Eubacterium]_siraeum	1.42857	0	0	0.00364413	0.286505		0.236445	0.342112	Mann-Whitney
d__Bacteria;p__Firmicutes;c__Negativicutes;o__Veillonellales-Selenomonadales;f__Selenomonadaceae;g__Selenomonas;s__Selenomonas_genomosp.	1.42857	0	0	0.00357328	0.286505		0.236445	0.342112	Mann-Whitney
d__Bacteria;p__Firmicutes;c__Bacilli;o__Lactobacillales;f__Lactobacillaceae;g__Lactobacillus;s__uncultured_bacterium	1.42857	0	0	0.00357328	0.286505		0.236445	0.342112	Mann-Whitney
d__Bacteria;p__Actinobacteriota;c__Actinobacteria;o__Micrococcales;f__Microbacteriaceae;g__Leucobacter;__unclassification	1.42857	0.00341244	0	0	0.513417	0.437943	0.437943		Mann-Whitney
d__Bacteria;p__Firmicutes;c__Clostridia;o__Oscillospirales;f__Butyricicoccaceae;g__Butyricicoccus;s__uncultured_organism	1.42857	0	0.00341026	0	0.286505	0.236445		0.342112	Mann-Whitney
d__Bacteria;p__Firmicutes;c__Clostridia;o__Lachnospirales;f__Lachnospiraceae;g__Stomatobaculum;__unclassification	1.42857	0	0	0.00338053	0.286505		0.236445	0.342112	Mann-Whitney
d__Bacteria;p__Firmicutes;c__Bacilli;o__Lactobacillales;f__Enterococcaceae;g__Enterococcus;__unclassification	2.85714	0.00335077	0	0	0.258552	0.255428	0.255428		Mann-Whitney
d__Bacteria;p__Firmicutes;c__Clostridia;o__Lachnospirales;f__Lachnospiraceae;g__Shuttleworthia;s__uncultured_rumen	2.85714	0	0	0.00332326	0.0791641		0.0853461	0.162587	Mann-Whitney
d__Bacteria;p__Bacteroidota;c__Bacteroidia;o__Bacteroidales;f__Muribaculaceae;g__Muribaculaceae;s__uncultured_organism	1.42857	0	0.00331809	0	0.286505	0.236445		0.342112	Mann-Whitney
d__Bacteria;p__Firmicutes;c__Bacilli;o__Lactobacillales;f__Lactobacillaceae;g__Lactobacillus;s__Lactobacillus_gasseri	1.42857	0	0.00331301	0	0.286505	0.236445		0.342112	Mann-Whitney
d__Bacteria;p__Cyanobacteria;c__Sericytochromatia;o__Sericytochromatia;f__Sericytochromatia;g__Sericytochromatia;s__Hyaloperonospora_arabidopsidis	1.42857	0	0	0.00324217	0.286505		0.236445	0.342112	Mann-Whitney
d__Bacteria;p__Firmicutes;c__Clostridia;o__Peptostreptococcales-Tissierellales;f__Peptostreptococcales-Tissierellales;g__Tissierella;__unclassification	1.42857	0	0.00313376	0	0.286505	0.236445		0.342112	Mann-Whitney
d__Bacteria;p__Firmicutes;c__Clostridia;o__Lachnospirales;f__Lachnospiraceae;g__[Eubacterium]_eligens_group;s__uncultured_bacterium	1.42857	0.00312829	0	0	0.513417	0.437943	0.437943		Mann-Whitney
d__Bacteria;p__Firmicutes;c__Bacilli;o__Erysipelotrichales;f__Erysipelotrichaceae;g__Solobacterium;s__uncultured_bacterium	1.42857	0	0	0.00312354	0.286505		0.236445	0.342112	Mann-Whitney
d__Bacteria;p__Bacteroidota;c__Bacteroidia;o__Bacteroidales;f__Barnesiellaceae;g__Barnesiella;s__uncultured_organism	1.42857	0	0	0.00312354	0.286505		0.236445	0.342112	Mann-Whitney
d__Bacteria;p__Firmicutes;c__Clostridia;o__Lachnospirales;f__Lachnospiraceae;g__[Eubacterium]_eligens_group;s__human_gut	2.85714	0	0	0.00311934	0.0791641		0.0853461	0.162587	Mann-Whitney
d__Bacteria;p__Actinobacteriota;c__Coriobacteriia;o__Coriobacteriales;f__Atopobiaceae;g__Olsenella;s__uncultured_bacterium	1.42857	0	0.00311404	0	0.286505	0.236445		0.342112	Mann-Whitney
d__Bacteria;p__Actinobacteriota;c__Coriobacteriia;o__Coriobacteriales;f__Coriobacteriaceae;g__Collinsella;s__uncultured_bacterium	1.42857	0.00310905	0	0	0.513417	0.437943	0.437943		Mann-Whitney
d__Bacteria;p__Proteobacteria;c__Gammaproteobacteria;o__Acidiferrobacterales;f__Acidiferrobacteraceae;g__Sulfurifustis;__unclassification	1.42857	0.00310222	0	0	0.513417	0.437943	0.437943		Mann-Whitney
d__Bacteria;p__Actinobacteriota;c__Actinobacteria;o__Micrococcales;f__Micrococcaceae;g__Rothia;s__Rothia_mucilaginosa	1.42857	0	0	0.00308602	0.286505		0.236445	0.342112	Mann-Whitney
d__Bacteria;p__Proteobacteria;c__Gammaproteobacteria;o__Burkholderiales;f__Neisseriaceae;g__Neisseria;s__Neisseria_elongata	2.85714	0	0	0.00307995	0.0791641		0.0853461	0.162587	Mann-Whitney
d__Bacteria;p__Actinobacteriota;c__Actinobacteria;o__Corynebacteriales;f__Corynebacteriaceae;g__Corynebacterium;s__Corynebacterium_amycolatum	2.85714	0.00303275	0	0	0.258552	0.255428	0.255428		Mann-Whitney
d__Bacteria;p__Firmicutes;c__Negativicutes;o__Acidaminococcales;f__Acidaminococcaceae;g__Phascolarctobacterium;s__uncultured_Firmicutes	1.42857	0	0	0.00300481	0.286505		0.236445	0.342112	Mann-Whitney
d__Bacteria;p__Bacteroidota;c__Bacteroidia;o__Bacteroidales;f__Prevotellaceae;g__Prevotella;s__Prevotella_salivae	2.85714	0.00249208	0.000488812	0	0.633292	0.81554	0.437943	0.342112	Mann-Whitney
d__Bacteria;p__Firmicutes;c__Clostridia;o__Peptostreptococcales-Tissierellales;f__Peptostreptococcales-Tissierellales;g__Anaerococcus;s__Anaerococcus_prevotii	1.42857	0	0.00294942	0	0.286505	0.236445		0.342112	Mann-Whitney
d__Bacteria;p__Firmicutes;c__Bacilli;o__Lactobacillales;__unclassification;__unclassification;__unclassification	1.42857	0	0	0.00289237	0.286505		0.236445	0.342112	Mann-Whitney
d__Bacteria;p__Proteobacteria;c__Alphaproteobacteria;o__Rhizobiales;f__Rhizobiaceae;g__Rhizobiaceae;s__Daeguia_caeni	1.42857	0	0.00285725	0	0.286505	0.236445		0.342112	Mann-Whitney
d__Bacteria;p__Proteobacteria;c__Alphaproteobacteria;o__Rhizobiales;f__Rhizobiaceae;__unclassification;__unclassification	4.28571	0.00186133	0.00069201	0.000268154	0.954505	0.81554	0.81554	1	Mann-Whitney
d__Bacteria;p__Bacteroidota;c__Bacteroidia;o__Bacteroidales;f__Dysgonomonadaceae;g__Proteiniphilum;s__uncultured_bacterium	1.42857	0	0.00276508	0	0.286505	0.236445		0.342112	Mann-Whitney
d__Bacteria;p__Actinobacteriota;c__Actinobacteria;o__Frankiales;f__Geodermatophilaceae;g__Blastococcus;s__uncultured_bacterium	1.42857	0.00274828	0	0	0.513417	0.437943	0.437943		Mann-Whitney
d__Bacteria;p__Firmicutes;c__Clostridia;o__Oscillospirales;f__Oscillospiraceae;g__NK4A214_group;s__uncultured_bacterium	1.42857	0	0	0.00271159	0.286505		0.236445	0.342112	Mann-Whitney
d__Bacteria;p__Firmicutes;c__Bacilli;o__Bacillales;f__Bacillaceae;g__Bacillus;s__Bacillus_funiculus	1.42857	0.00270726	0	0	0.513417	0.437943	0.437943		Mann-Whitney
d__Bacteria;p__Verrucomicrobiota;c__Verrucomicrobiae;o__Chthoniobacterales;f__Chthoniobacteraceae;g__Candidatus_Udaeobacter;__unclassification	1.42857	0	0.00267291	0	0.286505	0.236445		0.342112	Mann-Whitney
d__Bacteria;p__Bacteroidota;c__Bacteroidia;o__Bacteroidales;f__Bacteroidaceae;g__Bacteroides;s__Bacteroides_cellulosilyticus	1.42857	0.00261228	0	0	0.513417	0.437943	0.437943		Mann-Whitney
d__Bacteria;p__Firmicutes;c__Clostridia;o__Oscillospirales;f__Ruminococcaceae;g__Ruminococcus;s__Ruminococcus_bicirculans	1.42857	0	0	0.00260295	0.286505		0.236445	0.342112	Mann-Whitney
d__Bacteria;p__Firmicutes;c__Clostridia;o__Lachnospirales;f__Defluviitaleaceae;g__Defluviitaleaceae_UCG-011;s__uncultured_bacterium	1.42857	0	0	0.00260295	0.286505		0.236445	0.342112	Mann-Whitney
d__Bacteria;p__Firmicutes;c__Clostridia;o__Peptostreptococcales-Tissierellales;f__Peptostreptococcaceae;g__Peptostreptococcus;__unclassification	1.42857	0	0	0.00260295	0.286505		0.236445	0.342112	Mann-Whitney
d__Bacteria;p__Bacteroidota;c__Bacteroidia;o__Bacteroidales;f__Barnesiellaceae;g__Barnesiella;s__Barnesiella_viscericola	1.42857	0	0.00258074	0	0.286505	0.236445		0.342112	Mann-Whitney
d__Bacteria;p__Bacteroidota;c__Bacteroidia;o__Bacteroidales;f__Prevotellaceae;g__Prevotella;s__uncultured_organism	1.42857	0	0	0.00254746	0.286505		0.236445	0.342112	Mann-Whitney
d__Bacteria;p__Proteobacteria;c__Gammaproteobacteria;o__Xanthomonadales;f__Xanthomonadaceae;g__Stenotrophomonas;s__uncultured_soil	1.42857	0	0	0.00254453	0.286505		0.236445	0.342112	Mann-Whitney
d__Bacteria;p__Bacteroidota;c__Bacteroidia;o__Bacteroidales;f__Marinifilaceae;g__Butyricimonas;s__uncultured_organism	1.42857	0	0	0.00251754	0.286505		0.236445	0.342112	Mann-Whitney
d__Bacteria;p__Proteobacteria;c__Gammaproteobacteria;o__Xanthomonadales;f__Xanthomonadaceae;__unclassification;__unclassification	1.42857	0	0	0.00250487	0.286505		0.236445	0.342112	Mann-Whitney
d__Bacteria;p__Proteobacteria;c__Alphaproteobacteria;o__Rhodobacterales;f__Rhodobacteraceae;g__Amaricoccus;s__uncultured_bacterium	1.42857	0.00250216	0	0	0.513417	0.437943	0.437943		Mann-Whitney
d__Bacteria;p__Proteobacteria;c__Alphaproteobacteria;o__Acetobacterales;f__Acetobacteraceae;g__Craurococcus-Caldovatus;s__uncultured_bacterium	2.85714	0.00225605	0.000244406	0	0.633292	0.81554	0.437943	0.342112	Mann-Whitney
d__Bacteria;p__Proteobacteria;c__Gammaproteobacteria;o__Burkholderiales;f__Alcaligenaceae;g__Oligella;s__Oligella_ureolytica	1.42857	0	0.00248857	0	0.286505	0.236445		0.342112	Mann-Whitney
d__Bacteria;p__Firmicutes;c__Clostridia;o__Peptostreptococcales-Tissierellales;f__Peptostreptococcaceae;g__uncultured;__unclassification	1.42857	0	0	0.0024121	0.286505		0.236445	0.342112	Mann-Whitney
d__Bacteria;p__Proteobacteria;c__Gammaproteobacteria;o__Xanthomonadales;f__Xanthomonadaceae;g__Arenimonas;s__uncultured_bacterium	1.42857	0	0.0023964	0	0.286505	0.236445		0.342112	Mann-Whitney
d__Bacteria;p__Bacteroidota;c__Bacteroidia;o__Bacteroidales;f__Prevotellaceae;g__Prevotella;s__Prevotella_pallens	4.28571	0	0.00202152	0.000324844	0.224604	0.0853461	0.236445	0.534056	Mann-Whitney
d__Bacteria;p__Firmicutes;c__Clostridia;o__Oscillospirales;f__Ruminococcaceae;g__UBA1819;__unclassification	1.42857	0	0	0.00234265	0.286505		0.236445	0.342112	Mann-Whitney
d__Bacteria;p__Actinobacteriota;c__Actinobacteria;o__Micrococcales;f__Microbacteriaceae;g__Microbacterium;__unclassification	1.42857	0	0	0.00234265	0.286505		0.236445	0.342112	Mann-Whitney
d__Bacteria;p__Firmicutes;c__Negativicutes;o__Veillonellales-Selenomonadales;f__Veillonellaceae;g__Megasphaera;s__Megasphaera_micronuciformis	1.42857	0	0	0.00231932	0.286505		0.236445	0.342112	Mann-Whitney
d__Bacteria;p__Actinobacteriota;c__Coriobacteriia;o__Coriobacteriales;f__Eggerthellaceae;g__uncultured;s__uncultured_bacterium	2.85714	0	0.00126868	0.00104118	0.467091	0.236445	0.236445	1	Mann-Whitney
d__Bacteria;p__Firmicutes;c__Bacilli;o__Bacillales;f__Planococcaceae;g__Lysinibacillus;__unclassification	1.42857	0	0	0.00227391	0.286505		0.236445	0.342112	Mann-Whitney
d__Bacteria;p__Actinobacteriota;c__Actinobacteria;o__Corynebacteriales;f__Nocardiaceae;g__Williamsia;__unclassification	1.42857	0.00225605	0	0	0.513417	0.437943	0.437943		Mann-Whitney
d__Bacteria;p__Firmicutes;c__Bacilli;o__Erysipelotrichales;f__Erysipelotrichaceae;g__Erysipelothrix;__unclassification	1.42857	0.00225474	0	0	0.513417	0.437943	0.437943		Mann-Whitney
d__Bacteria;p__Firmicutes;c__Clostridia;o__Oscillospirales;f__Butyricicoccaceae;g__UCG-009;s__uncultured_organism	1.42857	0	0	0.00223331	0.286505		0.236445	0.342112	Mann-Whitney
d__Bacteria;p__Bacteroidota;c__Bacteroidia;o__Bacteroidales;f__Rikenellaceae;g__dgA-11_gut_group;s__uncultured_Bacteroidales	2.85714	0	0.00156688	0.00066569	0.467091	0.236445	0.236445	1	Mann-Whitney
d__Bacteria;p__Armatimonadota;c__Fimbriimonadia;o__Fimbriimonadales;f__Fimbriimonadaceae;g__Fimbriimonadaceae;s__uncultured_Fimbriimonas	1.42857	0.0022299	0	0	0.513417	0.437943	0.437943		Mann-Whitney
d__Bacteria;p__Firmicutes;c__Clostridia;o__Peptostreptococcales-Tissierellales;f__Peptostreptococcales-Tissierellales;g__Finegoldia;s__Finegoldia_magna	1.42857	0	0.00221206	0	0.286505	0.236445		0.342112	Mann-Whitney
d__Bacteria;p__Firmicutes;c__Clostridia;o__Peptostreptococcales-Tissierellales;f__Peptostreptococcales-Tissierellales;g__Anaerococcus;__unclassification	1.42857	0	0.00220868	0	0.286505	0.236445		0.342112	Mann-Whitney
d__Bacteria;p__Firmicutes;c__Clostridia;o__Lachnospirales;f__Lachnospiraceae;g__[Ruminococcus]_gnavus_group;__unclassification	1.42857	0	0	0.00216928	0.286505		0.236445	0.342112	Mann-Whitney
d__Bacteria;p__Firmicutes;c__Bacilli;o__Lactobacillales;f__Streptococcaceae;g__Streptococcus;s__Streptococcus_anginosus	1.42857	0	0	0.00208797	0.286505		0.236445	0.342112	Mann-Whitney
d__Bacteria;p__Firmicutes;c__Clostridia;o__Oscillospirales;f__Oscillospiraceae;g__uncultured;__unclassification	1.42857	0	0	0.00208236	0.286505		0.236445	0.342112	Mann-Whitney
d__Bacteria;p__Firmicutes;c__Clostridia;o__Oscillospirales;f__Butyricicoccaceae;g__UCG-009;__unclassification	1.42857	0	0	0.00208236	0.286505		0.236445	0.342112	Mann-Whitney
d__Bacteria;p__Actinobacteriota;c__Actinobacteria;o__Micrococcales;f__Micrococcaceae;g__Arthrobacter;__unclassification	1.42857	0	0	0.00207	0.286505		0.236445	0.342112	Mann-Whitney
d__Bacteria;p__Firmicutes;c__Bacilli;o__Lactobacillales;f__Lactobacillaceae;g__Lactobacillus;s__Lactobacillus_johnsonii	1.42857	0	0.00202772	0	0.286505	0.236445		0.342112	Mann-Whitney
d__Bacteria;p__Firmicutes;c__Clostridia;o__Oscillospirales;f__UCG-011;g__UCG-011;s__uncultured_bacterium	2.85714	0	0	0.00201257	0.0791641		0.0853461	0.162587	Mann-Whitney
d__Bacteria;p__Firmicutes;c__Clostridia;o__Lachnospirales;f__Lachnospiraceae;g__Lachnospiraceae_NC2004_group;__unclassification	2.85714	0	0.000922679	0.00104118	0.467091	0.236445	0.236445	1	Mann-Whitney
d__Bacteria;p__Firmicutes;c__Bacilli;o__Paenibacillales;f__Paenibacillaceae;g__Paenibacillus;s__Gorillibacterium_sp.	1.42857	0	0.00193556	0	0.286505	0.236445		0.342112	Mann-Whitney
d__Bacteria;p__Firmicutes;c__Clostridia;o__Oscillospirales;f__Ruminococcaceae;g__uncultured;__unclassification	1.42857	0	0.00193556	0	0.286505	0.236445		0.342112	Mann-Whitney
d__Bacteria;p__Firmicutes;c__Clostridia;o__Clostridiales;f__Clostridiaceae;g__Clostridium_sensu_stricto_12;s__uncultured_bacterium	1.42857	0	0.00193556	0	0.286505	0.236445		0.342112	Mann-Whitney
d__Bacteria;p__Bacteroidota;c__Bacteroidia;o__Bacteroidales;f__Prevotellaceae;g__Prevotella;s__Prevotella_melaninogenica	1.42857	0	0.00193556	0	0.286505	0.236445		0.342112	Mann-Whitney
d__Bacteria;p__Bacteroidota;c__Bacteroidia;o__Cytophagales;f__Hymenobacteraceae;g__Hymenobacter;__unclassification	1.42857	0.0019279	0	0	0.513417	0.437943	0.437943		Mann-Whitney
d__Bacteria;p__Firmicutes;c__Bacilli;o__Erysipelotrichales;f__Erysipelotrichaceae;g__Turicibacter;__unclassification	2.85714	0	0	0.00190254	0.0791641		0.0853461	0.162587	Mann-Whitney
d__Bacteria;p__Bacteroidota;c__Bacteroidia;o__Bacteroidales;f__Rikenellaceae;g__Alistipes;s__Alistipes_sp.	1.42857	0	0	0.00182206	0.286505		0.236445	0.342112	Mann-Whitney
d__Bacteria;p__Firmicutes;c__Clostridia;o__Peptostreptococcales-Tissierellales;f__Anaerovoracaceae;g__Family_XIII_AD3011_group;s__uncultured_bacterium	1.42857	0	0	0.00182206	0.286505		0.236445	0.342112	Mann-Whitney
d__Bacteria;p__Firmicutes;c__Clostridia;o__Lachnospirales;f__Lachnospiraceae;g__Lachnoclostridium;s__Mordavella_sp.	1.42857	0	0	0.00182206	0.286505		0.236445	0.342112	Mann-Whitney
d__Bacteria;p__Firmicutes;c__Clostridia;o__Lachnospirales;f__Lachnospiraceae;g__Stomatobaculum;s__uncultured_bacterium	1.42857	0	0	0.00177847	0.286505		0.236445	0.342112	Mann-Whitney
d__Bacteria;p__Firmicutes;c__Clostridia;o__Lachnospirales;f__Lachnospiraceae;g__Lachnospiraceae_FCS020_group;s__uncultured_bacterium	1.42857	0	0.00175122	0	0.286505	0.236445		0.342112	Mann-Whitney
d__Bacteria;p__Verrucomicrobiota;c__Verrucomicrobiae;o__Verrucomicrobiales;f__Rubritaleaceae;g__Luteolibacter;__unclassification	1.42857	0	0.00175122	0	0.286505	0.236445		0.342112	Mann-Whitney
d__Bacteria;p__Proteobacteria;c__Gammaproteobacteria;o__Burkholderiales;f__Burkholderiaceae;g__Ralstonia;s__Ralstonia_insidiosa	1.42857	0.00173162	0	0	0.513417	0.437943	0.437943		Mann-Whitney
d__Bacteria;p__Campilobacterota;c__Campylobacteria;o__Campylobacterales;f__Campylobacteraceae;g__Campylobacter;s__Campylobacter_concisus	1.42857	0.00170927	0	0	0.513417	0.437943	0.437943		Mann-Whitney
d__Bacteria;p__Firmicutes;c__Bacilli;o__Erysipelotrichales;f__Erysipelatoclostridiaceae;g__Erysipelatoclostridium;__unclassification	1.42857	0.00159102	0	0	0.513417	0.437943	0.437943		Mann-Whitney
d__Bacteria;p__Firmicutes;c__Clostridia;o__Lachnospirales;f__Lachnospiraceae;g__Marvinbryantia;s__uncultured_Clostridium	1.42857	0	0	0.00156177	0.286505		0.236445	0.342112	Mann-Whitney
d__Bacteria;p__Firmicutes;c__Clostridia;o__Oscillospirales;f__Ruminococcaceae;g__uncultured;s__uncultured_bacterium	1.42857	0	0	0.00156177	0.286505		0.236445	0.342112	Mann-Whitney
d__Bacteria;p__Firmicutes;c__Clostridia;o__Lachnospirales;f__Lachnospiraceae;g__Dorea;s__Dorea_longicatena	1.42857	0	0	0.00156177	0.286505		0.236445	0.342112	Mann-Whitney
d__Bacteria;p__Actinobacteriota;c__Actinobacteria;o__Micrococcales;f__Dermacoccaceae;g__Kytococcus;s__Kytococcus_sp.	1.42857	0.00155111	0	0	0.513417	0.437943	0.437943		Mann-Whitney
d__Bacteria;p__Verrucomicrobiota;c__Verrucomicrobiae;o__Verrucomicrobiales;f__Akkermansiaceae;g__Akkermansia;__unclassification	1.42857	0	0	0.00154301	0.286505		0.236445	0.342112	Mann-Whitney
d__Bacteria;p__Actinobacteriota;c__Actinobacteria;o__Corynebacteriales;f__Corynebacteriaceae;g__Corynebacterium;s__Corynebacterium_kroppenstedtii	2.85714	0	0	0.0015235	0.0791641		0.0853461	0.162587	Mann-Whitney
d__Bacteria;p__Firmicutes;c__Clostridia;o__Peptostreptococcales-Tissierellales;f__Peptostreptococcales-Tissierellales;g__Anaerococcus;s__Anaerococcus_octavius	2.85714	0	0	0.00149176	0.0791641		0.0853461	0.162587	Mann-Whitney
d__Bacteria;p__Proteobacteria;c__Alphaproteobacteria;o__Rhodobacterales;f__Rhodobacteraceae;g__Amaricoccus;s__uncultured_Amaricoccus	1.42857	0.00148743	0	0	0.513417	0.437943	0.437943		Mann-Whitney
d__Bacteria;p__Bacteroidota;c__Bacteroidia;o__Bacteroidales;f__Prevotellaceae;g__Prevotella;s__Prevotella_histicola	1.42857	0.00147669	0	0	0.513417	0.437943	0.437943		Mann-Whitney
d__Bacteria;p__Actinobacteriota;c__Actinobacteria;o__Pseudonocardiales;f__Pseudonocardiaceae;__unclassification;__unclassification	1.42857	0	0	0.00147485	0.286505		0.236445	0.342112	Mann-Whitney
d__Bacteria;p__Firmicutes;c__Negativicutes;o__Veillonellales-Selenomonadales;f__Selenomonadaceae;g__uncultured;s__uncultured_rumen	1.42857	0	0	0.00147485	0.286505		0.236445	0.342112	Mann-Whitney
d__Bacteria;p__Firmicutes;c__Clostridia;o__Oscillospirales;f__Oscillospiraceae;g__Oscillibacter;__unclassification	1.42857	0	0	0.00144618	0.286505		0.236445	0.342112	Mann-Whitney
d__Bacteria;p__Proteobacteria;c__Gammaproteobacteria;__unclassification;__unclassification;__unclassification;__unclassification	1.42857	0.00144375	0	0	0.513417	0.437943	0.437943		Mann-Whitney
d__Bacteria;p__Patescibacteria;c__Gracilibacteria;o__Absconditabacteriales_(SR1);f__Absconditabacteriales_(SR1);g__Absconditabacteriales_(SR1);__unclassification	1.42857	0	0	0.00139727	0.286505		0.236445	0.342112	Mann-Whitney
d__Bacteria;p__Bacteroidota;c__Bacteroidia;o__Bacteroidales;f__Prevotellaceae;g__Prevotella;s__Prevotella_veroralis	1.42857	0	0	0.00139159	0.286505		0.236445	0.342112	Mann-Whitney
d__Bacteria;p__Proteobacteria;c__Gammaproteobacteria;o__Burkholderiales;f__Comamonadaceae;g__Aquabacterium;__unclassification	1.42857	0	0.00138254	0	0.286505	0.236445		0.342112	Mann-Whitney
d__Bacteria;p__Proteobacteria;c__Gammaproteobacteria;o__Burkholderiales;f__Sutterellaceae;g__Sutterella;__unclassification	2.85714	0	0.000346005	0.0010178	0.467091	0.236445	0.236445	1	Mann-Whitney
d__Bacteria;p__Actinobacteriota;c__Actinobacteria;o__Corynebacteriales;f__Corynebacteriaceae;g__Corynebacterium;s__Corynebacterium_lipophiloflavum	2.85714	0	0.000424196	0.000938539	0.467091	0.236445	0.236445	1	Mann-Whitney
d__Bacteria;p__Firmicutes;c__Bacilli;o__Lactobacillales;f__Aerococcaceae;g__Abiotrophia;s__uncultured_bacterium	2.85714	0.00067731	0	0.000670385	0.633292	0.437943	0.81554	0.342112	Mann-Whitney
d__Bacteria;p__Firmicutes;c__Clostridia;o__Lachnospirales;f__Lachnospiraceae;g__Marvinbryantia;s__uncultured_bacterium	1.42857	0	0	0.00133376	0.286505		0.236445	0.342112	Mann-Whitney
d__Bacteria;p__Actinobacteriota;c__Coriobacteriia;o__Coriobacteriales;f__Eggerthellaceae;g__Slackia;s__Slackia_isoflavoniconvertens	1.42857	0	0	0.00130147	0.286505		0.236445	0.342112	Mann-Whitney
d__Bacteria;p__Bacteroidota;c__Bacteroidia;o__Bacteroidales;f__Marinifilaceae;g__Butyricimonas;s__uncultured_bacterium	1.42857	0	0	0.00130147	0.286505		0.236445	0.342112	Mann-Whitney
d__Bacteria;p__Proteobacteria;c__Gammaproteobacteria;o__Burkholderiales;f__Oxalobacteraceae;__unclassification;__unclassification	1.42857	0	0	0.00130147	0.286505		0.236445	0.342112	Mann-Whitney
d__Bacteria;p__Firmicutes;c__Clostridia;o__Peptococcales;f__Peptococcaceae;g__uncultured;s__uncultured_bacterium	1.42857	0	0	0.00130147	0.286505		0.236445	0.342112	Mann-Whitney
d__Bacteria;p__Firmicutes;c__Clostridia;o__Peptostreptococcales-Tissierellales;f__Peptostreptococcales-Tissierellales;g__Parvimonas;s__unidentified_eubacterium	1.42857	0	0	0.00129882	0.286505		0.236445	0.342112	Mann-Whitney
d__Bacteria;p__Patescibacteria;c__Parcubacteria;o__Candidatus_Jorgensenbacteria;f__Candidatus_Jorgensenbacteria;g__Candidatus_Jorgensenbacteria;s__Candidatus_Jorgensenbacteria	1.42857	0	0	0.00126231	0.286505		0.236445	0.342112	Mann-Whitney
d__Bacteria;p__Deinococcota;c__Deinococci;o__Deinococcales;f__Deinococcaceae;g__Deinococcus;s__Deinococcus_antarcticus	1.42857	0.00123057	0	0	0.513417	0.437943	0.437943		Mann-Whitney
d__Bacteria;p__Patescibacteria;c__Saccharimonadia;o__Saccharimonadales;f__Saccharimonadaceae;g__TM7x;s__uncultured_bacterium	1.42857	0	0	0.00121817	0.286505		0.236445	0.342112	Mann-Whitney
d__Bacteria;p__Firmicutes;c__Bacilli;o__Lactobacillales;f__Streptococcaceae;g__Streptococcus;s__uncultured_bacterium	1.42857	0	0	0.00121817	0.286505		0.236445	0.342112	Mann-Whitney
d__Bacteria;p__Proteobacteria;c__Alphaproteobacteria;o__Acetobacterales;f__Acetobacteraceae;g__Craurococcus-Caldovatus;__unclassification	1.42857	0.00121649	0	0	0.513417	0.437943	0.437943		Mann-Whitney
d__Bacteria;p__Proteobacteria;c__Gammaproteobacteria;o__Aeromonadales;f__Succinivibrionaceae;g__Succinivibrio;s__uncultured_rumen	1.42857	0	0	0.00120214	0.286505		0.236445	0.342112	Mann-Whitney
d__Bacteria;p__Firmicutes;c__Clostridia;o__Lachnospirales;f__Lachnospiraceae;g__Roseburia;s__Roseburia_sp.	1.42857	0	0	0.00116521	0.286505		0.236445	0.342112	Mann-Whitney
d__Bacteria;p__Firmicutes;c__Bacilli;o__Erysipelotrichales;f__Erysipelotrichaceae;g__Bulleidia;s__Bulleidia_extructa	1.42857	0	0	0.00111328	0.286505		0.236445	0.342112	Mann-Whitney
d__Bacteria;p__Planctomycetota;c__Planctomycetes;o__Gemmatales;f__Gemmataceae;g__Gemmata;s__uncultured_planctomycete	1.42857	0	0.00110603	0	0.286505	0.236445		0.342112	Mann-Whitney
d__Bacteria;p__Campilobacterota;c__Campylobacteria;o__Campylobacterales;f__Campylobacteraceae;g__Campylobacter;s__unidentified	1.42857	0	0	0.0010937	0.286505		0.236445	0.342112	Mann-Whitney
d__Bacteria;p__Proteobacteria;c__Gammaproteobacteria;o__Pasteurellales;f__Pasteurellaceae;g__Actinobacillus;s__Haemophilus_parahaemolyticus	2.85714	0	0.000368677	0.000698634	0.467091	0.236445	0.236445	1	Mann-Whitney
d__Bacteria;p__Firmicutes;c__Clostridia;o__Lachnospirales;f__Lachnospiraceae;g__uncultured;s__uncultured_prokaryote	1.42857	0	0	0.00106708	0.286505		0.236445	0.342112	Mann-Whitney
d__Bacteria;p__Bacteroidota;c__Bacteroidia;o__Bacteroidales;f__Prevotellaceae;g__Prevotella;s__Prevotella_jejuni	1.42857	0	0	0.00106708	0.286505		0.236445	0.342112	Mann-Whitney
d__Bacteria;p__Bacteroidota;c__Bacteroidia;o__Bacteroidales;f__Prevotellaceae;g__Alloprevotella;s__uncultured_bacterium	1.42857	0	0	0.00105187	0.286505		0.236445	0.342112	Mann-Whitney
d__Bacteria;p__Firmicutes;c__Clostridia;o__Oscillospirales;f__Oscillospiraceae;g__UCG-005;s__unidentified	1.42857	0	0	0.00105187	0.286505		0.236445	0.342112	Mann-Whitney
d__Bacteria;p__Cyanobacteria;c__Cyanobacteriia;o__Cyanobacteriales;f__Chroococcidiopsaceae;g__Chroococcidiopsis_SAG_2023;s__uncultured_bacterium	1.42857	0	0	0.00104118	0.286505		0.236445	0.342112	Mann-Whitney
d__Bacteria;p__Firmicutes;c__Clostridia;o__Clostridiales;f__Oxobacteraceae;g__Oxobacter;s__uncultured_bacterium	1.42857	0	0	0.00104118	0.286505		0.236445	0.342112	Mann-Whitney
d__Bacteria;p__Firmicutes;c__Clostridia;o__Oscillospirales;f__uncultured;g__uncultured;s__metagenome	1.42857	0	0	0.00104118	0.286505		0.236445	0.342112	Mann-Whitney
d__Bacteria;p__Firmicutes;c__Clostridia;o__Lachnospirales;f__Lachnospiraceae;g__Lachnospiraceae_UCG-010;s__uncultured_bacterium	1.42857	0.00103762	0	0	0.513417	0.437943	0.437943		Mann-Whitney
d__Bacteria;p__Proteobacteria;c__Gammaproteobacteria;o__Pseudomonadales;f__Moraxellaceae;g__Alkanindiges;s__uncultured_bacterium	1.42857	0.00102548	0	0	0.513417	0.437943	0.437943		Mann-Whitney
d__Bacteria;p__Actinobacteriota;c__Actinobacteria;o__Corynebacteriales;f__Corynebacteriaceae;__unclassification;__unclassification	1.42857	0	0	0.0010178	0.286505		0.236445	0.342112	Mann-Whitney
d__Bacteria;p__Firmicutes;c__Clostridia;o__Lachnospirales;f__Lachnospiraceae;g__Anaerostignum;__unclassification	1.42857	0	0	0.000998535	0.286505		0.236445	0.342112	Mann-Whitney
d__Bacteria;p__Proteobacteria;c__Alphaproteobacteria;o__Rhodobacterales;f__Rhodobacteraceae;g__Tabrizicola;__unclassification	1.42857	0.000983876	0	0	0.513417	0.437943	0.437943		Mann-Whitney
d__Bacteria;p__Firmicutes;c__Negativicutes;o__Veillonellales-Selenomonadales;f__Veillonellaceae;g__Veillonella;s__Veillonella_denticariosi	1.42857	0	0	0.000949951	0.286505		0.236445	0.342112	Mann-Whitney
d__Bacteria;p__Actinobacteriota;c__Actinobacteria;o__Corynebacteriales;f__Corynebacteriaceae;g__Corynebacterium;s__Corynebacterium_simulans	1.42857	0.000943439	0	0	0.513417	0.437943	0.437943		Mann-Whitney
d__Bacteria;p__Proteobacteria;c__Gammaproteobacteria;o__Burkholderiales;f__Comamonadaceae;g__Tepidimonas;__unclassification	1.42857	0	0	0.000940911	0.286505		0.236445	0.342112	Mann-Whitney
d__Bacteria;p__Actinobacteriota;c__Actinobacteria;o__Propionibacteriales;f__Propionibacteriaceae;g__Pseudopropionibacterium;s__uncultured_bacterium	1.42857	0	0	0.000938539	0.286505		0.236445	0.342112	Mann-Whitney
d__Bacteria;p__Firmicutes;c__Clostridia;o__Oscillospirales;f__UCG-010;g__UCG-010;s__uncultured_Ruminococcaceae	1.42857	0.000935261	0	0	0.513417	0.437943	0.437943		Mann-Whitney
d__Bacteria;p__Planctomycetota;c__Planctomycetes;o__Gemmatales;f__Gemmataceae;g__uncultured;s__uncultured_bacterium	1.42857	0.000930665	0	0	0.513417	0.437943	0.437943		Mann-Whitney
d__Bacteria;p__Proteobacteria;c__Gammaproteobacteria;o__Burkholderiales;f__Oxalobacteraceae;g__Noviherbaspirillum;__unclassification	1.42857	0.000912367	0	0	0.513417	0.437943	0.437943		Mann-Whitney
d__Bacteria;p__Proteobacteria;c__Gammaproteobacteria;o__Pseudomonadales;f__Pseudomonadaceae;g__Thiopseudomonas;s__uncultured_bacterium	1.42857	0	0	0.000903865	0.286505		0.236445	0.342112	Mann-Whitney
d__Bacteria;p__Actinobacteriota;c__Actinobacteria;o__Frankiales;f__uncultured;g__uncultured;__unclassification	1.42857	0.000899274	0	0	0.513417	0.437943	0.437943		Mann-Whitney
d__Bacteria;p__Proteobacteria;c__Gammaproteobacteria;o__Vibrionales;f__Vibrionaceae;g__Photobacterium;__unclassification	1.42857	0	0	0.000889237	0.286505		0.236445	0.342112	Mann-Whitney
d__Bacteria;p__Firmicutes;c__Clostridia;o__Lachnospirales;f__Lachnospiraceae;g__Lachnospira;s__uncultured_bacterium	1.42857	0.00087076	0	0	0.513417	0.437943	0.437943		Mann-Whitney
d__Bacteria;p__Bacteroidota;c__Bacteroidia;o__Chitinophagales;f__Chitinophagaceae;g__Sediminibacterium;s__uncultured_Bacteroidetes	1.42857	0.000867184	0	0	0.513417	0.437943	0.437943		Mann-Whitney
d__Bacteria;p__Proteobacteria;c__Alphaproteobacteria;o__Rhizobiales;f__Beijerinckiaceae;g__Methylobacterium-Methylorubrum;s__Methylobacterium_adhaesivum	2.85714	0	0	0.000811861	0.0791641		0.0853461	0.162587	Mann-Whitney
d__Bacteria;p__Bacteroidota;c__Bacteroidia;o__Bacteroidales;f__Rikenellaceae;g__Alistipes;s__uncultured_organism	1.42857	0	0	0.000780884	0.286505		0.236445	0.342112	Mann-Whitney
d__Bacteria;p__Firmicutes;c__Clostridia;o__Peptostreptococcales-Tissierellales;f__Peptostreptococcaceae;g__Peptostreptococcus;s__Peptostreptococcus_stomatis	1.42857	0	0	0.000780884	0.286505		0.236445	0.342112	Mann-Whitney
d__Bacteria;p__Firmicutes;c__Clostridia;o__Oscillospirales;f__Oscillospiraceae;g__Colidextribacter;s__Anaerostipes_hadrus	1.42857	0	0	0.000780884	0.286505		0.236445	0.342112	Mann-Whitney
d__Bacteria;p__Firmicutes;c__Clostridia;o__Lachnospirales;f__Lachnospiraceae;g__Lachnospiraceae_ND3007_group;s__metagenome	1.42857	0	0	0.000751337	0.286505		0.236445	0.342112	Mann-Whitney
d__Bacteria;p__Firmicutes;c__Clostridia;o__Peptostreptococcales-Tissierellales;f__Peptostreptococcales-Tissierellales;g__Fenollaria;__unclassification	1.42857	0	0	0.000751337	0.286505		0.236445	0.342112	Mann-Whitney
d__Bacteria;p__Firmicutes;c__Negativicutes;o__Veillonellales-Selenomonadales;f__Selenomonadaceae;g__Selenomonas;s__Selenomonas_bovis	1.42857	0	0	0.000751337	0.286505		0.236445	0.342112	Mann-Whitney
d__Bacteria;p__Firmicutes;c__Bacilli;o__Lactobacillales;f__Lactobacillaceae;g__Lactobacillus;s__Lactobacillus_intestinalis	1.42857	0	0	0.000742184	0.286505		0.236445	0.342112	Mann-Whitney
d__Bacteria;p__Bacteroidota;c__Bacteroidia;o__Bacteroidales;f__Bacteroidaceae;g__Bacteroides;s__uncultured_Bacteroidales	1.42857	0.000738343	0	0	0.513417	0.437943	0.437943		Mann-Whitney
d__Bacteria;p__Fusobacteriota;c__Fusobacteriia;o__Fusobacteriales;f__Fusobacteriaceae;g__Fusobacterium;__unclassification	1.42857	0	0.000737354	0	0.286505	0.236445		0.342112	Mann-Whitney
d__Bacteria;p__Proteobacteria;c__Alphaproteobacteria;o__Acetobacterales;f__Acetobacteraceae;g__uncultured;__unclassification	1.42857	0	0.000737354	0	0.286505	0.236445		0.342112	Mann-Whitney
d__Bacteria;p__Patescibacteria;c__Gracilibacteria;o__Absconditabacteriales_(SR1);f__Absconditabacteriales_(SR1);g__Absconditabacteriales_(SR1);s__SR1_bacterium	1.42857	0.00073252	0	0	0.513417	0.437943	0.437943		Mann-Whitney
d__Bacteria;p__Proteobacteria;c__Alphaproteobacteria;o__Acetobacterales;f__Acetobacteraceae;g__Acetobacter;__unclassification	1.42857	0	0	0.000730899	0.286505		0.236445	0.342112	Mann-Whitney
d__Bacteria;p__Proteobacteria;c__Gammaproteobacteria;o__Pseudomonadales;f__Moraxellaceae;g__Psychrobacter;s__Psychrobacter_cibarius	1.42857	0	0	0.000730899	0.286505		0.236445	0.342112	Mann-Whitney
d__Bacteria;p__Bacteroidota;c__Bacteroidia;o__Bacteroidales;f__Prevotellaceae;g__Prevotella;s__Prevotella_copri	1.42857	0	0	0.000723092	0.286505		0.236445	0.342112	Mann-Whitney
d__Bacteria;p__Firmicutes;c__Bacilli;o__Lactobacillales;f__Carnobacteriaceae;g__Atopostipes;__unclassification	1.42857	0	0	0.000711389	0.286505		0.236445	0.342112	Mann-Whitney
d__Bacteria;p__Firmicutes;c__Clostridia;o__Lachnospirales;f__Lachnospiraceae;g__Lachnospiraceae_AC2044_group;s__uncultured_bacterium	1.42857	0	0.000672117	0	0.286505	0.236445		0.342112	Mann-Whitney
d__Bacteria;p__Bacteroidota;c__Bacteroidia;o__Bacteroidales;f__Prevotellaceae;g__Prevotella;s__Prevotella_intermedia	1.42857	0	0	0.000670385	0.286505		0.236445	0.342112	Mann-Whitney
d__Bacteria;p__Firmicutes;c__Clostridia;o__Peptostreptococcales-Tissierellales;f__Anaerovoracaceae;g__[Eubacterium]_brachy_group;s__[Eubacterium]_brachy	1.42857	0.000629681	0	0	0.513417	0.437943	0.437943		Mann-Whitney
d__Bacteria;p__Fusobacteriota;c__Fusobacteriia;o__Fusobacteriales;f__Leptotrichiaceae;g__Leptotrichia;__unclassification	1.42857	0.000622575	0	0	0.513417	0.437943	0.437943		Mann-Whitney
d__Bacteria;p__Firmicutes;c__Clostridia;o__Lachnospirales;f__Lachnospiraceae;g__Coprococcus;s__Coprococcus_eutactus	1.42857	0	0.000611015	0	0.286505	0.236445		0.342112	Mann-Whitney
d__Bacteria;p__Firmicutes;c__Clostridia;o__Oscillospirales;f__Oscillospiraceae;g__NK4A214_group;s__uncultured_organism	1.42857	0	0	0.000610683	0.286505		0.236445	0.342112	Mann-Whitney
d__Bacteria;p__Actinobacteriota;c__Actinobacteria;o__Micrococcales;f__Micrococcaceae;__unclassification;__unclassification	1.42857	0	0	0.000610683	0.286505		0.236445	0.342112	Mann-Whitney
d__Bacteria;p__Firmicutes;c__Bacilli;o__Lactobacillales;f__Aerococcaceae;g__Aerococcus;s__uncultured_bacterium	1.42857	0	0	0.00060107	0.286505		0.236445	0.342112	Mann-Whitney
d__Bacteria;p__Firmicutes;c__Clostridia;o__Oscillospirales;f__Ruminococcaceae;g__Incertae_Sedis;s__uncultured_bacterium	1.42857	0	0	0.00060107	0.286505		0.236445	0.342112	Mann-Whitney
d__Bacteria;p__Actinobacteriota;c__Actinobacteria;o__Propionibacteriales;f__Propionibacteriaceae;g__Propionibacterium;s__Propionibacterium_westphaliense	1.42857	0	0	0.00057161	0.286505		0.236445	0.342112	Mann-Whitney
d__Bacteria;p__Firmicutes;c__Negativicutes;o__Veillonellales-Selenomonadales;f__Selenomonadaceae;g__Selenomonas;s__Selenomonas_sputigena	1.42857	0	0	0.00057161	0.286505		0.236445	0.342112	Mann-Whitney
d__Bacteria;p__Firmicutes;c__Bacilli;o__Lactobacillales;f__Lactobacillaceae;g__Lactobacillus;s__Lactobacillus_sakei	1.42857	0	0	0.000568477	0.286505		0.236445	0.342112	Mann-Whitney
d__Bacteria;p__Verrucomicrobiota;c__Verrucomicrobiae;o__Opitutales;f__Puniceicoccaceae;g__uncultured;s__uncultured_bacterium	1.42857	0.0005534	0	0	0.513417	0.437943	0.437943		Mann-Whitney
d__Bacteria;p__Verrucomicrobiota;c__Verrucomicrobiae;o__Verrucomicrobiales;f__Verrucomicrobiaceae;__unclassification;__unclassification	1.42857	0.0005534	0	0	0.513417	0.437943	0.437943		Mann-Whitney
d__Bacteria;p__Firmicutes;c__Bacilli;o__Bacillales;f__Planococcaceae;__unclassification;__unclassification	1.42857	0	0	0.000542319	0.286505		0.236445	0.342112	Mann-Whitney
d__Bacteria;p__Spirochaetota;c__Spirochaetia;o__Spirochaetales;f__Spirochaetaceae;g__Treponema;s__gut_metagenome	1.42857	0	0	0.000542319	0.286505		0.236445	0.342112	Mann-Whitney
d__Bacteria;p__Proteobacteria;c__Gammaproteobacteria;o__Burkholderiales;f__Methylophilaceae;g__Methylotenera;__unclassification	1.42857	0	0	0.000536308	0.286505		0.236445	0.342112	Mann-Whitney
d__Bacteria;p__Patescibacteria;c__Saccharimonadia;o__Saccharimonadales;f__Saccharimonadales;g__Saccharimonadales;s__marine_metagenome	1.42857	0.000533248	0	0	0.513417	0.437943	0.437943		Mann-Whitney
d__Bacteria;p__Firmicutes;c__Clostridia;o__Oscillospirales;f__Ruminococcaceae;g__UBA1819;s__Ruthenibacterium_lactatiformans	1.42857	0	0	0.000520589	0.286505		0.236445	0.342112	Mann-Whitney
d__Bacteria;p__Proteobacteria;c__Alphaproteobacteria;o__Rhizobiales;f__Beijerinckiaceae;g__Bosea;__unclassification	1.42857	0.000511616	0	0	0.513417	0.437943	0.437943		Mann-Whitney
d__Bacteria;p__Bacteroidota;c__Bacteroidia;o__Flavobacteriales;f__Flavobacteriaceae;g__Flavobacterium;__unclassification	1.42857	0.000474682	0	0	0.513417	0.437943	0.437943		Mann-Whitney
d__Bacteria;p__Myxococcota;c__Polyangia;o__Haliangiales;f__Haliangiaceae;g__Haliangium;s__uncultured_bacterium	1.42857	0	0.000460846	0	0.286505	0.236445		0.342112	Mann-Whitney
d__Bacteria;p__Planctomycetota;c__Pla4_lineage;o__Pla4_lineage;f__Pla4_lineage;g__Pla4_lineage;s__uncultured_bacterium	1.42857	0	0.000460846	0	0.286505	0.236445		0.342112	Mann-Whitney
d__Bacteria;p__Firmicutes;c__Bacilli;o__Lactobacillales;f__Leuconostocaceae;g__Leuconostoc;s__Leuconostoc_mesenteroides	1.42857	0.000456184	0	0	0.513417	0.437943	0.437943		Mann-Whitney
d__Bacteria;p__Proteobacteria;c__Gammaproteobacteria;o__Pasteurellales;f__Pasteurellaceae;g__Pasteurella;s__[Pasteurella]_aerogenes	1.42857	0	0	0.000450802	0.286505		0.236445	0.342112	Mann-Whitney
d__Bacteria;p__Patescibacteria;c__Parcubacteria;o__Candidatus_Azambacteria;f__Candidatus_Azambacteria;g__Candidatus_Azambacteria;s__uncultured_bacterium	1.42857	0.000432906	0	0	0.513417	0.437943	0.437943		Mann-Whitney
d__Bacteria;p__Firmicutes;c__Clostridia;o__Peptostreptococcales-Tissierellales;f__Anaerovoracaceae;g__Family_XIII_AD3011_group;__unclassification	1.42857	0	0	0.000402231	0.286505		0.236445	0.342112	Mann-Whitney
d__Bacteria;p__Acidobacteriota;c__Holophagae;o__Subgroup_7;f__Subgroup_7;g__Subgroup_7;s__uncultured_Acidobacteriales	1.42857	0	0.000368677	0	0.286505	0.236445		0.342112	Mann-Whitney
d__Bacteria;p__Actinobacteriota;c__Thermoleophilia;o__Solirubrobacterales;f__67-14;g__67-14;__unclassification	1.42857	0	0.000368677	0	0.286505	0.236445		0.342112	Mann-Whitney
d__Bacteria;p__Bacteroidota;c__Bacteroidia;o__Flavobacteriales;f__Weeksellaceae;g__Chryseobacterium;s__Chryseobacterium_hominis	1.42857	0	0.000366609	0	0.286505	0.236445		0.342112	Mann-Whitney
d__Bacteria;p__Myxococcota;c__Myxococcia;o__Myxococcales;f__Anaeromyxobacteraceae;g__Anaeromyxobacter;__unclassification	1.42857	0.000356011	0	0	0.513417	0.437943	0.437943		Mann-Whitney
d__Bacteria;p__Proteobacteria;c__Alphaproteobacteria;o__Sphingomonadales;f__Sphingomonadaceae;g__Sphingobium;s__Sphingobium_xenophagum	1.42857	0.000354195	0	0	0.513417	0.437943	0.437943		Mann-Whitney
d__Bacteria;p__Firmicutes;c__Clostridia;o__Lachnospirales;f__Lachnospiraceae;g__Blautia;s__Blautia_faecis	1.42857	0	0	0.000339268	0.286505		0.236445	0.342112	Mann-Whitney
d__Bacteria;p__Proteobacteria;c__Alphaproteobacteria;o__Rhizobiales;f__Beijerinckiaceae;g__uncultured;s__uncultured_bacterium	1.42857	0	0.000305508	0	0.286505	0.236445		0.342112	Mann-Whitney
d__Bacteria;p__Proteobacteria;c__Gammaproteobacteria;o__Xanthomonadales;f__Xanthomonadaceae;g__Vulcaniibacterium;s__uncultured_bacterium	1.42857	0	0	0.000300535	0.286505		0.236445	0.342112	Mann-Whitney
d__Bacteria;p__Bacteroidota;c__Bacteroidia;o__Chitinophagales;f__Saprospiraceae;g__Haliscomenobacter;s__uncultured_bacterium	1.42857	0	0	0.000268154	0.286505		0.236445	0.342112	Mann-Whitney
d__Bacteria;p__Proteobacteria;c__Gammaproteobacteria;o__Pseudomonadales;f__Moraxellaceae;g__Acinetobacter;s__Acinetobacter_guillouiae	1.42857	0.000258003	0	0	0.513417	0.437943	0.437943		Mann-Whitney
d__Bacteria;p__Deinococcota;c__Deinococci;o__Deinococcales;f__Deinococcaceae;g__Deinococcus;__unclassification	1.42857	0.000207525	0	0	0.513417	0.437943	0.437943		Mann-Whitney
d__Bacteria;p__Proteobacteria;c__Gammaproteobacteria;o__Pasteurellales;f__Pasteurellaceae;g__Actinobacillus;__unclassification	1.42857	0	0	0.000190537	0.286505		0.236445	0.342112	Mann-Whitney
d__Bacteria;p__Proteobacteria;c__Alphaproteobacteria;o__Sphingomonadales;f__Sphingomonadaceae;g__Rhizorhapis;s__uncultured_bacterium	1.42857	0.000161252	0	0	0.513417	0.437943	0.437943		Mann-Whitney
d__Bacteria;p__Verrucomicrobiota;c__Verrucomicrobiae;o__Chthoniobacterales;f__Terrimicrobiaceae;g__Terrimicrobium;s__metagenome	1.42857	0.000118065	0	0	0.513417	0.437943	0.437943		Mann-Whitney
d__Bacteria;p__Firmicutes;c__Clostridia;o__Lachnospirales;f__Lachnospiraceae;g__Blautia;s__Blautia_luti	1.42857	6.45007e-05	0	0	0.513417	0.437943	0.437943		Mann-Whitney
