# Supplementary material for: Comparative Analysis of Bacteriome in Hair Follicle Layers of Patients with Female Pattern Androgenic Alopecia
Source: Microorganisms. 2025 Jun 12;13(6):1365. doi: 10.3390/microorganisms13061365 (PMC12196301; doi:10.3390/microorganisms13061365)
Supplement: Supplementary file 1 [file microorganisms-13-01365-s001.zip › Revision_Supplementary Table S7.xlsx]

## Sheet: Sheet1
Supplementary Table S7. LEfSe Analysis Results through LDA Scores and p-values.
Feature	Taxon	LDA score	Group	p-value
d__Bacteria.p__Proteobacteria.c__Alphaproteobacteria.o__Rhizobiales.f__Rhizobiaceae.g__Phyllobacterium	g__Phyllobacterium	3.46638	FPHL	0.000497011
d__Bacteria.p__Firmicutes.c__Negativicutes.o__Veillonellales_Selenomonadales.f__Selenomonadaceae.g__Selenomonas	g__Selenomonas	3.15345	FPHL	0.0336084
d__Bacteria.p__Firmicutes.c__Bacilli.o__Lactobacillales.f__Streptococcaceae.g__Streptococcus	g__Streptococcus	2.88243	FPHL	0.000529176
d__Bacteria.p__Proteobacteria.c__Gammaproteobacteria.o__Pseudomonadales.f__Moraxellaceae.g__Acinetobacter	g__Acinetobacter	2.77057	FPHL	0.0215662
d__Bacteria.p__Proteobacteria.c__Alphaproteobacteria.o__Caulobacterales.f__Caulobacteraceae.g__Caulobacter	g__Caulobacter	2.70832	FPHL	0.0234601
d__Bacteria.p__Firmicutes.c__Negativicutes.o__Veillonellales_Selenomonadales.f__Veillonellaceae.g__Veillonella	g__Veillonella	2.65825	FPHL	0.00931177
d__Bacteria.p__Actinobacteriota.c__Actinobacteria.o__Propionibacteriales.f__Propionibacteriaceae.g__Cutibacterium	g__Cutibacterium	5.29857	MPHL	0.00136778
d__Bacteria.p__Proteobacteria.c__Gammaproteobacteria.o__Pseudomonadales.f__Pseudomonadaceae.g__Pseudomonas	g__Pseudomonas	4.49005	MPHL	0.000234434
d__Bacteria.p__Actinobacteriota.c__Actinobacteria.o__Propionibacteriales.f__Propionibacteriaceae.g__Cutibacterium.s__Cutibacterium_granulosum	s__Cutibacterium_granulosum	3.52754	MPHL	0.0373404
d__Bacteria.p__Firmicutes.c__Clostridia.o__Oscillospirales.f__Oscillospiraceae.g__Oscillospira.s__uncultured_bacterium	g__Oscillospira.s__uncultured_bacterium	3.11284	MPHL	0.0210734
d__Bacteria.p__Actinobacteriota.c__Actinobacteria.o__Corynebacteriales.f__Corynebacteriaceae.g__Lawsonella	g__Lawsonella	5.05972	Control	0.00274339
d__Bacteria.p__Actinobacteriota.c__Actinobacteria.o__Corynebacteriales.f__Corynebacteriaceae.g__Lawsonella.s__uncultured_bacterium	g__Lawsonella.s__uncultured_bacterium	5.05961	Control	0.00274339
d__Bacteria.p__Bacteroidota.c__Bacteroidia.o__Bacteroidales.f__Bacteroidaceae.g__Bacteroides	g__Bacteroides	4.11002	Control	0.00224905
d__Bacteria.p__Firmicutes.c__Clostridia.o__Clostridiales.f__Clostridiaceae.g__Clostridium_sensu_stricto_1.s__Clostridium_septicum	s__Clostridium_septicum	3.89364	Control	0.029239
d__Bacteria.p__Firmicutes.c__Clostridia.o__Clostridiales.f__Clostridiaceae.g__Clostridium_sensu_stricto_1	g__Clostridium_sensu_stricto_1	3.88198	Control	0.00568737
d__Bacteria.p__Bacteroidota.c__Bacteroidia.o__Bacteroidales.f__Bacteroidaceae.g__Bacteroides.s__Bacteroides_caccae	s__Bacteroides_caccae	3.86464	Control	0.000748116
d__Bacteria.p__Bacteroidota.c__Bacteroidia.o__Bacteroidales.f__Bacteroidaceae.g__Bacteroides.s__Bacteroides_fragilis	s__Bacteroides_fragilis	3.77636	Control	0.0016017
d__Bacteria.p__Fusobacteriota.c__Fusobacteriia.o__Fusobacteriales.f__Fusobacteriaceae.g__Fusobacterium.s__Fusobacterium_periodonticum	s__Fusobacterium_periodonticum	3.57457	Control	0.0210734
d__Bacteria.p__Verrucomicrobiota.c__Verrucomicrobiae.o__Verrucomicrobiales.f__Akkermansiaceae.g__Akkermansia.s__uncultured_bacterium	g__Akkermansia.s__uncultured_bacterium	3.5089	Control	0.0210734
d__Bacteria.p__Proteobacteria.c__Gammaproteobacteria.o__Enterobacterales.f__Enterobacteriaceae.g__Escherichia_Shigella	g__Escherichia_Shigella	3.49558	Control	0.00161156
d__Bacteria.p__Firmicutes.c__Clostridia.o__Oscillospirales.f__Ruminococcaceae.g__Faecalibacterium	g__Faecalibacterium	3.33459	Control	0.00303806
d__Bacteria.p__Firmicutes.c__Bacilli.o__Lactobacillales.f__Lactobacillaceae.g__Lactobacillus	g__Lactobacillus	3.23153	Control	0.00617474
d__Bacteria.p__Firmicutes.c__Bacilli.o__Lactobacillales.f__Lactobacillaceae.g__Lactobacillus.s__Lactobacillus_amylovorus	s__Lactobacillus_amylovorus	3.21685	Control	5.08619e-05
d__Bacteria.p__Bacteroidota.c__Bacteroidia.o__Bacteroidales.f__Prevotellaceae.g__Prevotella	g__Prevotella	3.16989	Control	0.00315681
d__Bacteria.p__Firmicutes.c__Clostridia.o__Oscillospirales.f__Ruminococcaceae.g__Ruminococcus	g__Ruminococcus	3.14242	Control	0.0025109
d__Bacteria.p__Firmicutes.c__Bacilli.o__Lactobacillales.f__Streptococcaceae.g__Streptococcus.s__Streptococcus_salivarius	s__Streptococcus_salivarius	3.11561	Control	0.00539857
d__Bacteria.p__Actinobacteriota.c__Actinobacteria.o__Corynebacteriales.f__Corynebacteriaceae.g__Corynebacterium.s__Corynebacterium_matruchotii	s__Corynebacterium_matruchotii	3.08006	Control	0.0210734
d__Bacteria.p__Firmicutes.c__Clostridia.o__Oscillospirales.f__Oscillospiraceae.g__UCG_005	g__UCG_005	3.05992	Control	0.00219815
d__Bacteria.p__Firmicutes.c__Clostridia.o__Oscillospirales.f__Ruminococcaceae.g__Ruminococcus.s__metagenome	g__Ruminococcus.s__metagenome	3.04313	Control	0.0288347
d__Bacteria.p__Firmicutes.c__Clostridia.o__Christensenellales.f__Christensenellaceae.g__Christensenellaceae_R_7_group	g__Christensenellaceae_R_7_group	3.04009	Control	0.00259682
d__Bacteria.p__Verrucomicrobiota.c__Verrucomicrobiae.o__Verrucomicrobiales.f__Akkermansiaceae.g__Akkermansia	g__Akkermansia	3.01732	Control	0.00160837
d__Bacteria.p__Firmicutes.c__Clostridia.o__Oscillospirales.f__Oscillospiraceae.g__UCG_002.s__uncultured_organism	g__UCG_002.s__uncultured_organism	2.95532	Control	0.00539857
d__Bacteria.p__Firmicutes.c__Negativicutes.o__Veillonellales_Selenomonadales.f__Veillonellaceae.g__Megasphaera	g__Megasphaera	2.93473	Control	0.0220636
d__Bacteria.p__Actinobacteriota.c__Actinobacteria.o__Bifidobacteriales.f__Bifidobacteriaceae.g__Bifidobacterium	g__Bifidobacterium	2.89614	Control	0.0167545
d__Bacteria.p__Firmicutes.c__Clostridia.o__Lachnospirales.f__Lachnospiraceae.g__Fusicatenibacter	g__Fusicatenibacter	2.88783	Control	0.0333794
d__Bacteria.p__Proteobacteria.c__Gammaproteobacteria.o__Burkholderiales.f__Burkholderiaceae.g__Lautropia	g__Lautropia	2.87555	Control	0.00973004
d__Bacteria.p__Desulfobacterota.c__Desulfovibrionia.o__Desulfovibrionales.f__Desulfovibrionaceae.g__Desulfovibrio	g__Desulfovibrio	2.85161	Control	0.0210734
d__Bacteria.p__Desulfobacterota.c__Desulfovibrionia.o__Desulfovibrionales.f__Desulfovibrionaceae.g__Desulfovibrio.s__Desulfovibrio_desulfuricans	s__Desulfovibrio_desulfuricans	2.80054	Control	0.0210734
d__Bacteria.p__Actinobacteriota.c__Actinobacteria.o__Micrococcales.f__Micrococcaceae.g__Rothia	g__Rothia	2.79777	Control	1.25152e-05
d__Bacteria.p__Firmicutes.c__Clostridia.o__Lachnospirales.f__Lachnospiraceae.g___Ruminococcus__torques_group	g___Ruminococcus__torques_group	2.78993	Control	0.000314372
d__Bacteria.p__Firmicutes.c__Clostridia.o__Lachnospirales.f__Lachnospiraceae.g__Fusicatenibacter.s__uncultured_organism	g__Fusicatenibacter.s__uncultured_organism	2.78636	Control	0.0210734
d__Bacteria.p__Firmicutes.c__Clostridia.o__Oscillospirales.f__Oscillospiraceae.g__UCG_005.s__uncultured_organism	g__UCG_005.s__uncultured_organism	2.76768	Control	0.0335807
d__Bacteria.p__Bacteroidota.c__Bacteroidia.o__Bacteroidales.f__Rikenellaceae.g__Alistipes	g__Alistipes	2.73534	Control	0.00148446
d__Bacteria.p__Bacteroidota.c__Bacteroidia.o__Bacteroidales.f__Prevotellaceae.g__Prevotella.s__uncultured_bacterium	g__Prevotella.s__uncultured_bacterium	2.70698	Control	0.0167009
d__Bacteria.p__Bacteroidota.c__Bacteroidia.o__Bacteroidales.f__Rikenellaceae.g__Alistipes.s__Alistipes_shahii	s__Alistipes_shahii	2.70134	Control	0.0210734
d__Bacteria.p__Firmicutes.c__Clostridia.o__Christensenellales.f__Christensenellaceae.g__Christensenellaceae_R_7_group.s__human_gut	g__Christensenellaceae_R_7_group.s__human_gut	2.68851	Control	0.00814863
d__Bacteria.p__Proteobacteria.c__Alphaproteobacteria.o__Acetobacterales.f__Acetobacteraceae.g__Roseomonas	g__Roseomonas	2.62498	Control	0.0313635
d__Bacteria.p__Proteobacteria.c__Alphaproteobacteria.o__Acetobacterales.f__Acetobacteraceae.g__Roseomonas.s__Roseomonas_gilardii	s__Roseomonas_gilardii	2.62177	Control	0.0313635
d__Bacteria.p__Firmicutes.c__Negativicutes.o__Veillonellales_Selenomonadales.f__Selenomonadaceae.g__Mitsuokella.s__uncultured_bacterium	g__Mitsuokella.s__uncultured_bacterium	2.59099	Control	0.029239
d__Bacteria.p__Proteobacteria.c__Gammaproteobacteria.o__Xanthomonadales.f__Xanthomonadaceae.g__Xanthomonas	g__Xanthomonas	2.56743	Control	0.00539857
d__Bacteria.p__Proteobacteria.c__Gammaproteobacteria.o__Burkholderiales.f__Neisseriaceae.g__Neisseria	g__Neisseria	2.48006	Control	0.0369456
