# Supplementary material for: Comparative Analysis of Bacteriome in Hair Follicle Layers of Patients with Female Pattern Androgenic Alopecia
Source: Microorganisms. 2025 Jun 12;13(6):1365. doi: 10.3390/microorganisms13061365 (PMC12196301; doi:10.3390/microorganisms13061365)
Supplement: Supplementary file 1 [file microorganisms-13-01365-s001.zip › Supplementary Table S3.xlsx]

## Sheet: Sheet1
Supplementary Table S3. Alpha-diversity of hair follicle layer microbiome
sample-id	Chao1 index	Observed features	Shannon's index	Simpson's index	Pielou's evenness	group type
29th.HNB220809.001-LCJ	14.3333	14	2.54869	0.805368	0.669411	Case. M
29th.HNB220809.002-SHS	17	17	1.25737	0.415075	0.307617	Control
29th.HNB220809.003-LYH	48	35	2.8925	0.786129	0.56392	Control
29th.HNB220809.004-SSH	53	32	1.23091	0.374843	0.246181	Control
29th.HNB220809.005-JYE	46.1429	41	3.25761	0.814541	0.60804	Control
29th.HNB220809.006-JGI	37.5	15	1.43309	0.566073	0.36681	Control
29th.HNB220809.007-JGS	87	87	4.47516	0.890954	0.694582	Control
29th.HNB220809.008-JSA	39.1429	28	1.52931	0.525672	0.31812	Control
29th.HNB220809.009-KJH	57	21	2.05703	0.679467	0.468325	Case. M
29th.HNB220809.010-CMA	279.171	230	5.83471	0.926202	0.743703	Control
29th.HNB220809.011-KJH	86.2308	65	1.89834	0.589791	0.315215	Control
29th.HNB220809.012-JYS	68.6667	65	1.62006	0.39185	0.269007	Control
29th.HNB220809.013-KBS	40.3333	22	0.453733	0.10563	0.101747	Control
29th.HNB220809.014-KHB	39.1429	28	1.62275	0.616412	0.337555	Control
29th.HNB220809.015-SYS	43.1	34	1.78545	0.522995	0.350951	Control
29th.HNB220809.016-LMJ	12	12	1.40335	0.481275	0.391455	Control
29th.HNB220809.017-JHH	62.4286	38	1.54044	0.488172	0.293533	Control
29th.HNB220809.018-LYW	42	20	1.83252	0.671585	0.424004	Control
29th.HNB220809.019-CBR	65.619	63	1.79592	0.561107	0.300457	Control
29th.HNB220809.020-LGS	82	79	2.44128	0.640776	0.387272	Case. F
29th.HNB220809.021-KSJ	45.1429	28	2.24891	0.747625	0.467806	Case. F
29th.HNB220809.022-SHS	21.5	20	1.83049	0.608975	0.423535	Case. M
29th.HNB220809.023-PYH	219.162	204	3.63164	0.642342	0.473336	Case. M
29th.HNB220809.024-YSY	15.5	15	2.28084	0.760321	0.5838	Case. F
29th.HNB220809.025-JYK	56.75	44	0.468591	0.0835677	0.0858315	Case. F
29th.HNB220809.026-JSY	55	53	2.19578	0.535231	0.383347	Case. M
29th.HNB220809.027-YJ	50.4615	47	1.50894	0.415342	0.271657	Case. F
29th.HNB220809.028-PYS	63.5	62	2.08071	0.536639	0.349452	Control
29th.HNB220809.029-YMO	114.333	111	6.03334	0.967883	0.887985	Case. F
34th.HNB221115.030-KHS-Fe	20.5	20	0.997944	0.248463	0.230903	Case. F
34th.HNB221115.031-JJY-Fe	4	4	0.486687	0.181379	0.243343	Control
34th.HNB221115.032-CSG-M	8	8	0.148782	0.0300187	0.0495939	Case. M
34th.HNB221115.033-JSY-C	23	23	3.27434	0.86121	0.723841	Control
34th.HNB221115.034-KJH-M	7	7	1.90651	0.617352	0.679111	Case. M
34th.HNB221115.035-YJS-Fe	4	4	0.0569171	0.0115986	0.0284586	Case. F
34th.HNB221115.036-KHS-Fe	5	5	0.682708	0.22787	0.294026	Case. F
34th.HNB221115.037-SDD-M	4	4	0.847601	0.275939	0.423801	Case. M
34th.HNB221115.038-AJB-M	4	4	0.45233	0.155915	0.226165	Case. M
34th.HNB221115.039-JSH-M	11	11	2.61639	0.797365	0.756305	Case. M
34th.HNB221115.040-JHO-M	8	7	0.502762	0.17822	0.179088	Case. M
34th.HNB221115.041-ASJ-M	13	13	0.966278	0.266489	0.261125	Case. M
34th.HNB221115.042-HSC-M	3	3	0.0320554	0.0061988	0.0202247	Case. M
34th.HNB221115.043-LSH-M	4	4	0.155332	0.0389494	0.0776659	Case. M
34th.HNB221115.044-JJH-M	8.5	8	0.673001	0.234249	0.224334	Case. M
34th.HNB221115.045-LSM-M	5	5	0.942708	0.439995	0.406002	Case. M
34th.HNB221115.046-RMR-Fe	5	5	0.396692	0.103423	0.170846	Case. F
34th.HNB221115.047-KIB-M	8	8	0.127878	0.0246781	0.0426261	Case. M
34th.HNB221115.048-SMR-F	9	8	0.65394	0.235429	0.21798	Case. F
34th.HNB221115.049-PJM-M	4	4	0.129689	0.0328897	0.0648444	Case. M
34th.HNB221115.050-SHS-F	10	10	2.62153	0.80159	0.78916	Case. F
34th.HNB221115.051-KJW-M	4	4	0.338823	0.09757	0.169412	Case. M
34th.HNB221115.052-LKM-Fe	6	6	1.90279	0.708844	0.736098	Case. F
34th.HNB221115.053-HMS-Fe	4	4	1.36464	0.497753	0.682319	Case. F
34th.HNB221115.054-KGJ-Fe	2	2	0.00496201	0.000776699	0.00496201	Case. F
34th.HNB221115.055-SMY-Fe	9	8	0.062939	0.010843	0.0209797	Case. F
34th.HNB221115.056-AJY-Fe	6	6	1.5142	0.604367	0.585773	Case. F
34th.HNB221115.057-KTI-M	26	26	1.36829	0.340363	0.291098	Case. M
34th.HNB221115.058-JMY-Fe	13	13	1.12535	0.328072	0.304113	Case. F
34th.HNB221115.059-PJS-Fe	6	6	1.6714	0.620988	0.646585	Case. F
34th.HNB221115.060-JYH-Fe	14	14	1.12592	0.411732	0.295722	Case. F
43th.HNB230313.061-PJY-Fe	6	6	1.85729	0.698635	0.718498	Case. F
43th.HNB230313.062-LJY-Fe	9	9	2.14611	0.746791	0.677024	Case. F
43th.HNB230313.063-HJJ-Fe	5	5	0.2332	0.0605798	0.100434	Case. F
43th.HNB230313.064-KDG-Fe	53.2	35	0.591394	0.118673	0.115298	Case. F
43th.HNB230313.065-NMY-Fe	3	3	0.759238	0.323938	0.479026	Case. F
43th.HNB230313.066-JEJ-Fe	6	6	1.07302	0.494861	0.4151	Case. F
43th.HNB230313.067-LHJ-Fe	13	13	1.96145	0.627339	0.530058	Case. F
43th.HNB230313.068-JIY-Fe	3	3	0.677778	0.278644	0.42763	Case. F
43th.HNB230313.069-AMH-Fe	5	5	1.81882	0.685876	0.783322	Case. F
43th.HNB230313.070-LEG-Fe	10.5	10	1.56368	0.617337	0.470715	Case. F
