# Supplementary material for: Comparative Analysis of Bacteriome in Hair Follicle Layers of Patients with Female Pattern Androgenic Alopecia
Source: Microorganisms. 2025 Jun 12;13(6):1365. doi: 10.3390/microorganisms13061365 (PMC12196301; doi:10.3390/microorganisms13061365)
Supplement: Supplementary file 1 [file microorganisms-13-01365-s001.zip › Supplementary Table S4.xlsx]

## Sheet: Sheet1
Supplementary Table S4. Alpha-diversity statistical analysis result
Diversity metrics	Case. F	Case. M	Control	Kruskal; p	Kruskal; s	Case. F vs Case. M: Mann-Whitney; p	Case. F vs Case. M: Mann-Whitney; s	Case. F vs Control: Mann-Whitney; p	Case. F vs Control: Mann-Whitney; s	Case. M vs Control: Mann-Whitney; p	Case. M vs Control: Mann-Whitney; s
Observed features	17.67±24.39	21.4±44.53	46.05±48.4	0.000130017	***	0.881569	ns	0.000209523	***	0.000215764	***
Chao1 index	19.71±26.75	24.22±48.47	57.85±56.62	0.000131774	***	0.897305	ns	0.000172404	***	0.000281744	***
Shannon's index	1.39±1.16	1.17±1.04	2.09±1.3	0.0486385	*	0.469798	ns	0.0511058	ns	0.0256393	*
Simpson's index	0.44±0.28	0.34±0.28	0.57±0.22	0.0631163	ns	0.263197	ns	0.174939	ns	0.0179386	*
Pielou's evenness	0.41±0.26	0.31±0.22	0.4±0.18	0.277696	ns	0.151084	ns	0.913269	ns	0.180577	ns
***: p-value ≤ 0.001, **: p-value ≤ 0.01, *: p-value ≤ 0.05, ns: No significant
