# Supplementary material for: Comparative Analysis of Bacteriome in Hair Follicle Layers of Patients with Female Pattern Androgenic Alopecia
Source: Microorganisms. 2025 Jun 12;13(6):1365. doi: 10.3390/microorganisms13061365 (PMC12196301; doi:10.3390/microorganisms13061365)
Supplement: Supplementary file 1 [file microorganisms-13-01365-s001.zip › Supplementary Table S5.xlsx]

## Sheet: Sheet1
Supplementary Table S5. Unweighted UniFrac and Bray-Curtis distances result
Distance	Comparison Group	SumsOfSqs	F. Model	R2 value	p-value	p.sig
Bray-Curtis	Case. F vs Case. M vs Control	2.71957	6.04328	0.152827	0.001	***
Bray-Curtis	Control vs Case. M	1.47271	7.89994	0.172112	0.001	***
Bray-Curtis	Control vs Case. F	0.575316	2.11125	0.0421313	0.066	-
Bray-Curtis	Case.M vs Case. F	2.05392	9.87151	0.170576	0.001	***
Unweighted UniFrac	Case. F vs Case. M vs Control	1.3371	4.02917	0.107361	0.001	***
Unweighted UniFrac	Control vs Case. M	0.767502	4.23263	0.100222	0.001	***
Unweighted UniFrac	Control vs Case. F	1.07013	6.26303	0.11542	0.001	***
Unweighted UniFrac	Case. M vs Case. F	0.18781	1.26219	0.0256218	0.23	-
