# Supplementary material for: Comparative Analysis of Bacteriome in Hair Follicle Layers of Patients with Female Pattern Androgenic Alopecia
Source: Microorganisms. 2025 Jun 12;13(6):1365. doi: 10.3390/microorganisms13061365 (PMC12196301; doi:10.3390/microorganisms13061365)
Supplement: Supplementary file 1 [file microorganisms-13-01365-s001.zip › Supplementrary Table S8.xlsx]

## Sheet: Sheet1
Supplementary Table S8. PICRUSt2 Functional analysis feature list and p-value.
KEGG pathway		Relative_abundance			Control vs Case (Female, Male)		Control vs Case. F		Control vs Case. M
feature	description	Case. F	Case. M	Control	Control vs Case. M vs Case. F: p-values	Control vs Case. M vs Case. F: p-adjust	Control vs Case. F: p-values	Control vs Case. F: p-adjust	Control vs Case. M: p-values	Control vs Case. M: p-adjust
ko00010	Glycolysis / Gluconeogenesis	0.0148838	0.0151001	0.0135279	0.000117256	0.000966314	0.000164652	0.00169008	8.43725e-05	0.000540321
ko00030	Pentose phosphate pathway	0.0196912	0.0207053	0.0178035	0.000115329	0.000966314	0.000222453	0.00169008	6.57991e-05	0.000540321
ko00040	Pentose and glucuronate interconversions	0.0090381	0.00998374	0.00778011	4.22251e-05	0.000966314	0.000113985	0.00169008	2.76501e-05	0.000540321
ko00051	Fructose and mannose metabolism	0.0104699	0.0109127	0.00944278	0.000113377	0.000966314	0.000122508	0.00169008	0.000115577	0.000540321
ko00052	Galactose metabolism	0.0117512	0.0127952	0.0108308	0.000322262	0.000991393	0.000549928	0.00177561	0.000364241	0.000831497
ko00053	Ascorbate and aldarate metabolism	0.00250054	0.00218884	0.00248153	0.0116038	0.0210518	0.0048179	0.00940908	0.0157335	0.0277649
ko00061	Fatty acid biosynthesis	0.0139384	0.0143426	0.013265	0.000117542	0.000966314	0.000192935	0.00169008	8.47529e-05	0.000540321
ko00072	Synthesis and degradation of ketone bodies	0.00562895	0.00282934	0.00872543	0.00468493	0.00920352	0.411663	0.503558	0.000526065	0.00113465
ko00130	Ubiquinone and other terpenoid-quinone biosynthesis	0.00842346	0.00870049	0.0074936	0.000153509	0.000966314	0.000300915	0.00169008	7.35849e-05	0.000540321
ko00140	Steroid hormone biosynthesis	8.85949e-06	1.70062e-05	8.29118e-05	0.0193718	0.034011	0.00747354	0.0140978	0.0666055	0.10417
ko00190	Oxidative phosphorylation	0.00758367	0.00797777	0.0068946	0.000246151	0.000966314	0.000666739	0.00186919	8.60711e-05	0.000540321
ko00230	Purine metabolism	0.00919938	0.00914235	0.00878823	0.000256721	0.000966314	0.000383733	0.00169008	0.00015117	0.000540321
ko00240	Pyrimidine metabolism	0.0117934	0.0118847	0.0110237	0.000196446	0.000966314	0.000277782	0.00169008	0.000130654	0.000540321
ko00250	Alanine, aspartate and glutamate metabolism	0.015923	0.0157935	0.0159425	0.00208718	0.00427744	0.00231106	0.00488708	0.00146196	0.0029598
ko00260	Glycine, serine and threonine metabolism	0.0143495	0.014953	0.0130463	0.000105192	0.000966314	0.00020152	0.00169008	5.95055e-05	0.000540321
ko00270	Cysteine and methionine metabolism	0.011194	0.0114715	0.010787	0.000181513	0.000966314	0.000357268	0.00169008	9.45746e-05	0.000540321
ko00280	Valine, leucine and isoleucine degradation	0.00848158	0.00772222	0.00895542	0.00461206	0.00911431	0.00672942	0.01284	0.00184615	0.00367005
ko00281	Geraniol degradation	0.00485825	0.00581224	0.00718626	0.0980698	0.149354	0.872968	0.880928	0.0287464	0.0481538
ko00290	Valine, leucine and isoleucine biosynthesis	0.0232745	0.0232361	0.0218991	0.000198982	0.000966314	0.00029461	0.00169008	0.000127457	0.000540321
ko00300	Lysine biosynthesis	0.015782	0.0156502	0.0149843	0.000267246	0.000966314	0.000376199	0.00169008	0.000160295	0.000540321
ko00310	Lysine degradation	0.00318618	0.00361614	0.00429132	0.0179863	0.0317631	0.605589	0.653345	0.00317032	0.0060826
ko00311	Penicillin and cephalosporin biosynthesis	0.00397788	0.00494285	0.0030024	0.000100159	0.000966314	0.00183888	0.0040165	1.2356e-05	0.000540321
ko00330	Arginine and proline metabolism	0.00796221	0.00840597	0.00757114	0.000122696	0.000966314	0.000243888	0.00169008	7.9012e-05	0.000540321
ko00340	Histidine metabolism	0.0159348	0.0165369	0.0145774	0.000113906	0.000966314	0.000208374	0.00169008	6.58364e-05	0.000540321
ko00360	Phenylalanine metabolism	0.00542028	0.00593616	0.00501893	0.000197458	0.000966314	0.000831142	0.00204399	5.98237e-05	0.000540321
ko00364	Fluorobenzoate degradation	8.75665e-05	0.000550539	0.000412748	0.0325377	0.0545582	0.011353	0.0208243	0.172594	0.235355
ko00380	Tryptophan metabolism	0.00550165	0.00560364	0.00567297	0.00157598	0.003354	0.00657627	0.0126204	0.000369443	0.000835043
ko00400	Phenylalanine, tyrosine and tryptophan biosynthesis	0.0124518	0.0122306	0.0121099	0.000388785	0.0010116	0.000599747	0.0018011	0.000223569	0.000594981
ko00410	beta-Alanine metabolism	0.00112823	0.00178394	0.00460682	0.00297823	0.00595646	0.000773307	0.00197491	0.0216792	0.0372611
ko00440	Phosphonate and phosphinate metabolism	0.001452	0.00159591	0.00148155	0.00032218	0.000991393	0.00108693	0.00252351	0.000113603	0.000540321
ko00460	Cyanoamino acid metabolism	0.00118209	0.0019277	0.00572141	0.00506006	0.00982421	0.00162579	0.00359842	0.0248668	0.0422992
ko00471	D-Glutamine and D-glutamate metabolism	0.0199413	0.019579	0.0190463	0.000331223	0.000991393	0.000413574	0.00169008	0.00022325	0.000594981
ko00473	D-Alanine metabolism	0.0197012	0.019705	0.0177516	0.000142259	0.000966314	0.00016665	0.00169008	0.000103975	0.000540321
ko00480	Glutathione metabolism	0.00805108	0.00864553	0.00764527	0.000157823	0.000966314	0.000455473	0.00169688	6.60712e-05	0.000540321
ko00500	Starch and sucrose metabolism	0.00969958	0.0102815	0.0090758	0.000193828	0.000966314	0.000336521	0.00169008	0.000134574	0.000540321
ko00510	N-Glycan biosynthesis	0.000772791	0.000799349	0.000691718	0.00172205	0.00361849	0.00244178	0.00509856	0.00102237	0.0021219
ko00511	Other glycan degradation	0.0106742	0.0127255	0.00912317	0.000520372	0.00121664	0.00246388	0.00511256	0.000206355	0.000582028
ko00520	Amino sugar and nucleotide sugar metabolism	0.0111825	0.0113672	0.0103692	0.000191275	0.000966314	0.000199304	0.00169008	0.000182785	0.000553387
ko00521	Streptomycin biosynthesis	0.0183567	0.0187567	0.0176999	0.000491165	0.00116476	0.000996819	0.00234712	0.00021943	0.000594981
ko00531	Glycosaminoglycan degradation	0.000881981	0.00057765	0.00170633	0.0325118	0.0545582	0.0762395	0.121108	0.00998091	0.0181972
ko00540	Lipopolysaccharide biosynthesis	0.00145108	0.00199213	0.0022687	0.00865498	0.0160528	0.0838424	0.132551	0.001353	0.00277323
ko00550	Peptidoglycan biosynthesis	0.0154672	0.0150157	0.0152264	0.00037133	0.00101051	0.000525552	0.00176644	0.000220776	0.000594981
ko00561	Glycerolipid metabolism	0.00650301	0.00679031	0.00571566	5.95914e-05	0.000966314	9.28858e-05	0.00169008	4.70396e-05	0.000540321
ko00562	Inositol phosphate metabolism	0.00680518	0.00730778	0.0057974	0.000103328	0.000966314	0.000245738	0.00169008	4.99723e-05	0.000540321
ko00564	Glycerophospholipid metabolism	0.00791422	0.00823337	0.00712477	9.40801e-05	0.000966314	0.000161132	0.00169008	5.73037e-05	0.000540321
ko00591	Linoleic acid metabolism	0.000588174	0.000116079	0.00100666	0.00162277	0.00343159	0.205955	0.29859	8.86657e-05	0.000540321
ko00620	Pyruvate metabolism	0.0124066	0.0119092	0.0120157	0.000328446	0.000991393	0.000391825	0.00169008	0.000221445	0.000594981
ko00621	Dioxin degradation	0.000217721	0.000102193	0.000573348	0.0231127	0.0399658	0.0307951	0.0538104	0.00910703	0.0166962
ko00625	Chloroalkane and chloroalkene degradation	0.000760903	0.000515228	0.002383	0.00139346	0.00303668	0.001959	0.0042509	0.00115166	0.00237529
ko00630	Glyoxylate and dicarboxylate metabolism	0.00822354	0.0083517	0.00792037	0.000334446	0.000991393	0.000680479	0.00186919	0.000173216	0.000540321
ko00640	Propanoate metabolism	0.0105462	0.010081	0.0103753	0.000594668	0.00135226	0.000870199	0.0021088	0.000325939	0.000773812
ko00643	Styrene degradation	0.000725632	0.00131628	0.00236494	0.00622042	0.0118688	0.00237302	0.00498636	0.0137878	0.0245944
ko00650	Butanoate metabolism	0.00979204	0.00980964	0.00946951	0.000362617	0.00101051	0.000762684	0.00197411	0.000173782	0.000540321
ko00660	C5-Branched dibasic acid metabolism	0.0224727	0.0224975	0.0208514	0.000220961	0.000966314	0.000320359	0.00169008	0.000139257	0.000540321
ko00670	One carbon pool by folate	0.0178007	0.0179483	0.0170246	0.000330296	0.000991393	0.000576795	0.0018011	0.000174315	0.000540321
ko00680	Methane metabolism	0.00431387	0.00441258	0.00411119	0.000172127	0.000966314	0.000314593	0.00169008	9.77947e-05	0.000540321
ko00720	Carbon fixation pathways in prokaryotes	0.0147998	0.014848	0.0138721	0.000255373	0.000966314	0.000426946	0.00169008	0.000140595	0.000540321
ko00730	Thiamine metabolism	0.0160747	0.0157935	0.0154302	0.000459318	0.00112958	0.000614123	0.0018011	0.000294371	0.000724945
ko00740	Riboflavin metabolism	0.00813044	0.00834118	0.00802308	0.000304949	0.000991393	0.000707987	0.00191099	0.000135778	0.000540321
ko00750	Vitamin B6 metabolism	0.0135107	0.0143438	0.0122271	0.000110194	0.000966314	0.000255741	0.00169008	5.57894e-05	0.000540321
ko00760	Nicotinate and nicotinamide metabolism	0.0134632	0.0138623	0.012608	0.000261826	0.000966314	0.000550868	0.00177561	0.000121859	0.000540321
ko00770	Pantothenate and CoA biosynthesis	0.0168918	0.0160764	0.0164	0.000429818	0.00108106	0.000481294	0.00171817	0.000306688	0.000745489
ko00780	Biotin metabolism	0.0168276	0.0160118	0.0162032	0.000513633	0.00120941	0.00061845	0.0018011	0.000343543	0.000804037
ko00785	Lipoic acid metabolism	0.0199959	0.0191617	0.018181	0.000454047	0.00112958	0.000442881	0.00169008	0.000359702	0.000830082
ko00790	Folate biosynthesis	0.018529	0.0189227	0.0171071	0.000263209	0.000966314	0.000510097	0.0017459	0.000122415	0.000540321
ko00860	Porphyrin and chlorophyll metabolism	0.0113349	0.011727	0.0103478	0.000313269	0.000991393	0.000717711	0.00191133	0.000130539	0.000540321
ko00900	Terpenoid backbone biosynthesis	0.0138992	0.0133314	0.0135954	0.000545997	0.00125883	0.000719627	0.00191133	0.000333816	0.000786851
ko00908	Zeatin biosynthesis	0.00499753	0.00490748	0.00490747	0.000363913	0.00101051	0.000464885	0.00169688	0.000241087	0.000612768
ko00910	Nitrogen metabolism	0.00749526	0.0079187	0.00704264	0.000116571	0.000966314	0.000256341	0.00169008	6.66737e-05	0.000540321
ko00920	Sulfur metabolism	0.0115156	0.0120539	0.010642	0.000187852	0.000966314	0.000452454	0.00169688	7.73617e-05	0.000540321
ko00970	Aminoacyl-tRNA biosynthesis	0.0163775	0.0163759	0.0154143	0.000247405	0.000966314	0.000349906	0.00169008	0.000151138	0.000540321
ko00983	Drug metabolism - other enzymes	0.0033477	0.00311631	0.0115293	0.000176626	0.000966314	9.73304e-05	0.00169008	0.000379139	0.000851129
ko01040	Biosynthesis of unsaturated fatty acids	0.00503379	0.00541377	0.00496985	0.000404794	0.00103378	0.00133677	0.0030191	0.00013987	0.000540321
ko01051	Biosynthesis of ansamycins	0.0207391	0.0211609	0.0227833	0.000649173	0.00145625	0.00199823	0.00430787	0.000203941	0.000582028
ko01055	Biosynthesis of vancomycin group antibiotics	0.0174019	0.0183673	0.0173601	0.000933716	0.00205334	0.00329227	0.00674713	0.000225569	0.000595502
ko02010	ABC transporters	0.0110497	0.0119136	0.00986057	7.31671e-05	0.000966314	0.000166575	0.00169008	4.64292e-05	0.000540321
ko02020	Two-component system	0.00371626	0.00398481	0.00381297	0.000300401	0.000991393	0.000689102	0.00187526	0.000134199	0.000540321
ko02040	Flagellar assembly	0.000436757	0.000893574	0.00157975	0.0175964	0.0312407	0.0310234	0.0539255	0.00832904	0.0153552
ko02060	Phosphotransferase system (PTS)	0.00623287	0.00631357	0.00544961	0.000140908	0.000966314	0.000144744	0.00169008	0.000148023	0.000540321
ko03008	Ribosome biogenesis in eukaryotes	0.000899446	0.00093523	0.000842468	0.000355576	0.00101051	0.000975517	0.00231337	0.000128153	0.000540321
ko03010	Ribosome	0.0157887	0.0156494	0.0148865	0.000293114	0.000991393	0.000345272	0.00169008	0.000204738	0.000582028
ko03018	RNA degradation	0.00586337	0.00577736	0.0056539	0.000278578	0.000983915	0.000406348	0.00169008	0.000172943	0.000540321
ko03020	RNA polymerase	0.0059426	0.00563078	0.0065876	0.00198951	0.00410259	0.0042827	0.00846344	0.000708907	0.00149961
ko03030	DNA replication	0.0122458	0.0121162	0.0116593	0.000254572	0.000966314	0.000348794	0.00169008	0.000159446	0.000540321
ko03050	Proteasome	0.00128002	0.00142997	0.00101059	0.000534822	0.00124168	0.000767048	0.00197411	0.000442581	0.000967229
ko03060	Protein export	0.015198	0.0147801	0.0145391	0.000365758	0.00101051	0.000439765	0.00169008	0.000254733	0.000639325
ko03070	Bacterial secretion system	0.00729643	0.0077075	0.00754047	0.00039306	0.0010116	0.00105548	0.00246773	0.000149481	0.000540321
ko03410	Base excision repair	0.0130808	0.0135062	0.0119129	0.000207327	0.000966314	0.000408877	0.00169008	9.93957e-05	0.000540321
ko03420	Nucleotide excision repair	0.00913463	0.00942838	0.00845292	0.000266668	0.000966314	0.000468513	0.00169688	0.000144443	0.000540321
ko03430	Mismatch repair	0.0140536	0.0138933	0.013688	0.000267569	0.000966314	0.000402226	0.00169008	0.000159951	0.000540321
ko03440	Homologous recombination	0.0147175	0.0148919	0.0138252	0.000192867	0.000966314	0.000309143	0.00169008	0.000114544	0.000540321
ko04112	Cell cycle - Caulobacter	0.0115814	0.0114304	0.0114874	0.00030293	0.000991393	0.000470219	0.00169688	0.000174554	0.000540321
ko04122	Sulfur relay system	0.0148854	0.0145852	0.0142804	0.000385967	0.0010116	0.000603588	0.0018011	0.000209546	0.000586017
ko04141	Protein processing in endoplasmic reticulum	0.000254273	0.00026892	0.000268843	0.00191326	0.00397002	0.00878348	0.0163827	0.000307232	0.000745489
ko04146	Peroxisome	0.00443668	0.00446893	0.00419458	0.000390772	0.0010116	0.000823928	0.00204399	0.000162594	0.000540321
ko04210	Apoptosis	1.75585e-05	6.76653e-05	9.54321e-05	0.0252798	0.0434865	0.0104778	0.0193257	0.0401245	0.0645906
ko04621	NOD-like receptor signaling pathway	1.86272e-05	1.41757e-05	0.000112986	0.011723	0.0211524	0.0073349	0.0139154	0.0149683	0.0265566
ko04626	Plant-pathogen interaction	0.00118127	0.00118322	0.00124517	0.00046991	0.00113199	0.00123195	0.00282074	0.00017082	0.000540321
ko04910	Insulin signaling pathway	0.000253209	0.000159644	0.000590027	0.00526306	0.0101002	0.0264958	0.0465428	0.00153449	0.00308769
ko05142	Chagas disease (American trypanosomiasis)	6.50552e-05	4.24106e-06	1.5701e-05	0.00628401	0.0119217	0.0036266	0.00734165	0.0938451	0.142714
ko05143	African trypanosomiasis	2.04344e-05	9.69647e-05	0.000273396	1.39407e-05	0.000966314	7.2453e-07	0.000210205	0.00169611	0.00339223
ko05146	Amoebiasis	7.60936e-06	1.08926e-05	5.09072e-05	0.00358145	0.00712	0.0012435	0.00282768	0.0168038	0.0293399
